# Supplementary material for: Genome-wide association mapping of sodium and potassium concentration in rice grains and shoots under alternate wetting and drying and continuously flooded irrigation
Source: Theor Appl Genet. 2021 May 4;134(7):2315–34. doi: 10.1007/s00122-021-03828-9 (PMC8263461; doi:10.1007/s00122-021-03828-9)
Supplement: Supplementary file 1 — (XLSX 185 kb) [file 122_2021_3828_MOESM1_ESM.xlsx]

## Sheet:  TableS1
Table S1. The cultivars, phenotypic traits and haplotypes in this study
BAAP_No.	cultivars name	Rice subpopulation	FastSTRUCTURE Group	AWD_grain_Na+_year1 (mg/kg)	CF_grain_Na+_year1(mg/kg)	AWD_grain_K+_year1 (mg/kg)	CF_grain_K+_year1 (mg/kg)	AWD_grain_Na+_K+_ratio_year1	CF_grain_Na+_K+_ratio_year1	AWD_shoot_Na+_year1 (mg/kg)	CF_shoot_Na+_year1(mg/kg)	AWD_shoot_K+_year1 (mg/kg)	CF_shoot_K+_year1 (mg/kg)	AWD_shoot_Na+_K+_ratio_year1	CF_shoot_Na+_K+_ratio_year1	AWD_grain_Na+_year2 (mg/kg)	CF_grain_Na+_year2 (mg/kg)	AWD_grain_K+_year2 (mg/kg)	CF_grain_K+_year2 (mg/kg)	AWD_grain_Na+_K+_ratio_year2	CF_grain_Na+_K+_ratio_year2	Flowering time AWD(Gareth et al.2018)	Flowering time CF(Gareth et al.2018)		BAAP No.	Haplotypes_OsHKT1;5	Haplotypes_OsHKT1;5	Haplotype_OsNHX2	Haplotype_OsNHX2	Haplotype_LOC_Os02g32490	Haplotype_LOC_Os02g32490	Haplotypes_OsFAD2_1
1	ASSAM 4(BORO)	aus	3	4.84015	15.9779	2598.63	2725.47	0.00188047	0.00573219	3428.01	4270.13	14773.1	10060.9	0.272734	0.430627	10.723	18.675	2506.35	2857.47	0.00427833	0.0065355	113	113		1	TCCGT	Hap.C	AGGTAAT	Hap.A	GTGCA	Hap.B	Hap.I
2	ARC 5959	aus	2	9.59856	12.6224	2996.71	2962.03	0.00321062	0.00425002	4061.3	3418.93	17488.5	15370.4	0.226437	0.231445	8.4951	9.50948	2912.87	2966.89	0.0029164	0.00320521	121	125		2	GTTCC	Hap.B	AGGTAAT	Hap.A	GTGCA	Hap.B	Hap.III
3	ARC 5960	aus	2	7.15971	8.53142	3158.28	2844.93	0.00230654	0.00298946	3412.83	4198.07	18930	14318.8	0.182051	0.286735	8.74806	NA	3343.01	NA	0.00261682	NA	125	NA		3	TCCGT	Hap.C	AGGTAAT	Hap.A	GTGCA	Hap.B	Hap.III
4	ARC 5977	aus	2	13.2599	22.4664	3244.56	3319.26	0.00411708	0.00662842	4099.77	5947.25	19429.3	13921.1	0.207635	0.418635	9.75857	17.0208	2992.28	2980.79	0.00326125	0.00571016	121	119		4	TCCGT	Hap.C	AGGTAAT	Hap.A	ACTTG	Hap.A	Hap.III
5	ARC 6000	aus	4	8.93953	10.9271	2691.95	3245.92	0.00312304	0.00348398	1754.02	2315.54	13851.5	12367	0.151814	0.187823	5.62759	6.78707	3102.59	3335.22	0.00181384	0.00203497	113	117		5	GTTCC	Hap.B	AGGTAAT	Hap.A	GTGCA	Hap.B	Hap.I
6	ARC 6240	aus	Admix	7.02053	8.80693	3011.8	3043.26	0.00233085	0.00281475	2523.39	3089.63	18485.5	12821.3	0.155892	0.237375	6.1888	4.69878	3248.37	2765.95	0.0019052	0.00169879	113	113		6	GCCCC	Hap.A	AGGTAAT	Hap.A	GTGCA	Hap.B
7	ARC 7325	aus	1	7.12237	11.636	3027.32	3205.53	0.00237885	0.00355424	1454.19	3380.4	13952.8	12530.4	0.103205	0.270075	3.74156	5.93525	2978.27	3252.44	0.00125629	0.00182486	112	111		7	GTTCC	Hap.B	AGGTAAT	Hap.A	GTGCA	Hap.B	Hap.I
8	ARC 10958	aus	4	8.06715	6.55757	2931.86	2791.83	0.00268897	0.00240094	1309.47	2840.27	16197.3	14540	0.0831225	0.197936	3.00177	6.03197	2813.41	2830.42	0.00106695	0.00213112	117	NA		8	GCCCC	Hap.A	AGGTAAT	Hap.A	GTGCA	Hap.B	Hap.I
9	Kasalath or AS2	aus	Admix	10.2159	21.4012	2885.48	2911.2	0.00351403	0.00722683	3841.84	3707.45	16005.2	11060.8	0.233637	0.353786	NA	NA	NA	NA	NA	NA	117	117		9	TCCGT	Hap.C	AGGTAAT	Hap.A	GTGCA	Hap.B	Hap.I
10	ARC 10392	aus	Admix	5.52774	4.33457	2622.09	2701.23	0.00218881	0.00166002	2386.83	3200.92	16970	15328.3	0.140149	0.180378	3.48549	3.48537	3072.14	2978.46	0.00113455	0.00117019	110	117		10	GCCCC	Hap.A	AGGTAAT	Hap.A	GTGCA	Hap.B	Hap.I
11	ARC 11205	aus	Admix	12.3145	8.68629	3038.43	3260.08	0.00415625	0.00279846	3153.88	3009.61	22653.4	12182	0.151377	0.258909	9.9053	NA	3465.8	NA	0.00285802	NA	119	117		11	GTTCC	Hap.B	AGGTAAT	Hap.A	ACTTG	Hap.A	Hap.III
12	ARC 11340	aus	2	24.4895	20.827	4098.4	3758.49	0.00592936	0.00550191	3861.34	3147.96	19062.4	13664.4	0.207505	0.232453	13.2339	19.1382	3412.53	3666.41	0.00387803	0.00521987	117	119		12	TCCGT	Hap.C	AGGTAAT	Hap.A	ACTTG	Hap.A	Hap.III
13	ARC 11600	aus	Admix	9.33745	13.4943	3270.41	3285.75	0.00280957	0.004022	3376.35	5698.56	16706.7	12033.8	0.191181	0.507476	10.2192	7.82775	3834.19	3562.08	0.00266527	0.00219752	119	119		13	GTTCC	Hap.B	AGGTAAT	Hap.A	GTGCA	Hap.B	Hap.I
14	AUS MURALI	aus	4	7.90482	15.3931	2992.36	3285.43	0.00260285	0.00464732	1221.12	4087.18	15940.2	11682.3	0.0780529	0.314803	10.2188	11.7645	3893.28	3712.83	0.00262473	0.0031686	110	115		14	GTTCC	Hap.B	AGGTAAT	Hap.A	GTGCA	Hap.B	Hap.I
15	BOWALIA	aus	1	9.12679	8.13595	2849.63	2500.93	0.0031655	0.00326834	1450.82	2590.44	16683.2	10476.4	0.0882388	0.268701	3.60724	6.26175	2341.91	2405.99	0.00154029	0.00260256	107	113		15	GTTCC	Hap.B	AGGTAAT	Hap.A	GTGCA	Hap.B	Hap.I
16	BOWALIA 2	aus	Admix	4.88987	9.00661	2910.71	3067.42	0.00157996	0.00293904	4276.17	1562.42	23419.2	15703.2	0.177505	0.106153	8.56682	6.57018	3219.45	3034.53	0.00266096	0.00216514	110	115		16	GTTCC	Hap.B	AGGTAAT	Hap.A	GTGCA	Hap.B	Hap.I
17	AUS 12	aus	Admix	12.198	12.2271	3074.93	3194.51	0.00400056	0.00380543	1851.81	3464.8	17729.8	12593.3	0.10215	0.280548	12.3113	11.9543	3315.46	3334.43	0.0037133	0.00358509	113	117		17	TCCGT	Hap.C	AGGTAAT	Hap.A	GTGCA	Hap.B	Hap.I
18	AUS 16	aus	Admix	10.9529	10.3689	3609.07	3167.66	0.003081	0.00331842	2392.64	2639.36	20077.1	16355.9	0.116533	0.177499	10.8175	4.07186	3916.15	2943.27	0.00276227	0.00138345	115	119		18	TCCGT	Hap.C	AGGTAAT	Hap.A	GTGCA	Hap.B	Hap.I
19	AUS 22	aus	Admix	6.3847	8.31525	2903.31	2620.99	0.00221257	0.00319337	2216.76	1627.13	16856.6	18081.7	0.130087	0.0963492	7.15905	6.49705	3030.12	2756.9	0.00236263	0.00235665	121	121		19	GTTCC	Hap.B	AGGTAAT	Hap.A	ACTTG	Hap.A	Hap.I
21	AUS 29	aus	Admix	13.1276	12.2577	3433.3	2969.16	0.00387935	0.00415825	2773.11	4757.35	17951.4	17159	0.149255	0.297326	9.14437	12.6847	3266.93	3161.41	0.00279907	0.00401237	121	119		21	TCCGT	Hap.C	AGGTAAT	Hap.A	GTGCA	Hap.B
22	AUS 31	aus	Admix	7.02613	7.66908	3214.12	3081.02	0.00216627	0.00248449	1517.21	3154.97	20493.1	19394.7	0.0790989	0.174724	6.06174	3.37768	3283.46	3338.86	0.00184614	0.00101163	121	115		22	GTTCC	Hap.B	AGGTAAT	Hap.A	GTGCA	Hap.B	Hap.I
23	AUS 37	aus	Admix	9.28674	13.98	3427.92	2974.82	0.00270087	0.00468158	1983.19	3719.32	19371.5	19315.3	0.102194	0.206566	10.7199	NA	3540.93	NA	0.00302743	NA	117	115		23	TCCGT	Hap.C	AGGTAAT	Hap.A	GTGCA	Hap.B	Hap.I
24	AUS 46	aus	Admix	10.3049	12.4352	3146.09	3414.48	0.00326659	0.00371895	2333.56	3370.89	19477.9	15603.7	0.115882	0.228554	8.75749	15.4535	3319.55	3534.34	0.00263816	0.00437239	119	117		24	TCCGT	Hap.C	AGGTAAT	Hap.A	GTGCA	Hap.B	Hap.I
25	AUS 60	aus	Admix	7.41769	8.66913	2872.19	3070.77	0.00258249	0.00273493	2093	1492.64	17643.9	14576.1	0.120317	0.106516	6.10899	8.01629	2954.94	2996.44	0.00206738	0.00267527	115	117		25	GTTCC	Hap.B	AGGTAAT	Hap.A	GTGCA	Hap.B	Hap.I
26	AUS 62	aus	Admix	7.49505	7.91226	3600.73	2930	0.00211772	0.00276781	1308.49	2772.13	14147.6	14196.3	0.0951819	0.199032	5.23554	7.41641	2867.2	3243.67	0.00182601	0.00228643	115	113		26	GTTCC	Hap.B	AGGTAAT	Hap.A	GTGCA	Hap.B	Hap.II
27	AUS 63	aus	5	8.46121	7.64068	3024.01	3320.68	0.0028828	0.00233295	2056.49	2522.99	20055	17953.9	0.103461	0.141095	6.89763	5.58766	3719.64	2958.55	0.00185438	0.00188865	121	121		27	GTTCC	Hap.B	AGGTAAT	Hap.A	GTGCA	Hap.B
28	AUS 67	aus	Admix	7.0956	8.4574	3020.48	2989.95	0.00237837	0.00282731	1709.92	2299.99	20896.4	17976.6	0.0759645	0.119113	4.37641	6.12862	2805.33	3107.02	0.00156003	0.00197251	119	117		28	GTTCC	Hap.B	AGGTAAT	Hap.A	GTGCA	Hap.B	Hap.I
29	AUS 68	aus	5	9.50044	9.66505	2778.73	2760.81	0.0035044	0.00341458	1995.97	1120.51	23746	18363.8	0.0850743	0.0599967	5.35188	NA	3022.66	NA	0.00177058	NA	121	115		29	GTTCC	Hap.B	GTACTGC	Hap.B	GTGCA	Hap.B	Hap.II
30	AUS 74	aus	Admix	9.21489	10.1476	3225.13	2967.24	0.00283131	0.00345312	1504.4	3080.32	14818.4	14679	0.101031	0.221744	10.4444	9.64772	3527.01	2996.28	0.00296126	0.0032199	117	117		30	GTTCC	Hap.B	GTACTGC	Hap.B	GTGCA	Hap.B	Hap.II
31	AUS 77	aus	Admix	10.2374	16.8874	2336.42	3053.52	0.00474948	0.00541933	4094.83	2184.78	17095.2	11146.9	0.243262	0.197656	16.3706	17.209	3095.87	2892.81	0.00528788	0.00594888	113	115		31	TCCGT	Hap.C	AGGTAAT	Hap.A	GTGCA	Hap.B	Hap.I
32	AUS 89	aus	Admix	9.84985	8.47086	2919.97	3066.43	0.00346145	0.00283479	3251.08	4784.02	17361.4	15192.3	0.195942	0.315455	6.60937	8.13934	3198	2672.03	0.00206672	0.00304613	121	121		32	GTTCC	Hap.B	AGGTAAT	Hap.A	GTGCA	Hap.B	Hap.I
33	AUS 93	aus	Admix	13.0263	11.6499	3428.8	2863.28	0.00395784	0.0042996	3366.1	3452.89	20328.2	15580.4	0.150719	0.222805	7.1057	11.2839	3216.66	3328.33	0.00220903	0.00339025	121	117		33	TCCGT	Hap.C	AGGTAAT	Hap.A	GTGCA	Hap.B	Hap.I
34	AUS 96	aus	Admix	5.94568	4.81851	2975.99	3083.1	0.0020126	0.0015944	1929.17	2482.07	22080.8	19017.5	0.0881738	0.131183	5.15287	6.82293	3071.49	2773.44	0.00167765	0.0024601	110	113		34	GTTCC	Hap.B	AGGTAAT	Hap.A	GTGCA	Hap.B	Hap.I
35	AUS 99	aus	Admix	7.54504	NA	2758.51	NA	0.00275123	NA	3342.71	705.966	18550.3	9252.13	0.164191	0.0763031	6.34061	7.40501	3183.28	3162.71	0.00199185	0.00234135	113	113		35	GTTCC	Hap.B	AGGTAAT	Hap.A	GTGCA	Hap.B	Hap.I
36	AUS 100	aus	Admix	6.69331	7.12095	3300.68	2830	0.00201172	0.00250656	891.849	2693.74	14917.7	15625.7	0.0588963	0.158649	9.40569	5.33907	3352.03	3205.63	0.00280597	0.00166553	113	115		36	GTTCC	Hap.B	AGGTAAT	Hap.A	GTGCA	Hap.B	Hap.I
37	AUS 105	aus	5	6.43353	7.43458	2960.29	2768.84	0.0023756	0.0026405	2466.18	1910.35	14323.2	18958	0.208979	0.104014	4.40207	3.25873	2685.08	2648.37	0.00163945	0.00123047	117	117		37	GTTCC	Hap.B	AGGTAAT	Hap.A	GTGCA	Hap.B	Hap.I
38	AUS 125	aus	1	8.54847	6.40836	2947.4	3122.77	0.00279746	0.00200724	1935.66	2262.78	19303.6	14459.5	0.100392	0.156877	7.37111	5.23862	2871.11	2968.58	0.00256734	0.00176469	113	110		38	GTTCC	Hap.B	AGGTAAT	Hap.A	GTGCA	Hap.B	Hap.I
39	AUS 127	aus	5	5.49323	7.62034	2747.12	2814.56	0.00202473	0.00269773	2127.51	3331.31	19388.3	18068.2	0.108097	0.187629	3.25122	4.19159	2534.4	2879.19	0.00128284	0.00145582	117	119		39	GTTCC	Hap.B	AGGTAAT	Hap.A	GTGCA	Hap.B	Hap.I
40	AUS 130	aus	5	10.0311	13.9403	3152.41	2903.72	0.00312593	0.00496673	2524.56	1676.01	20115.1	18047.9	0.126248	0.0953884	6.40077	9.83039	3014.59	2810.49	0.00212326	0.00349775	117	115		40	GTTCC	Hap.B	AGGTAAT	Hap.A	GTGCA	Hap.B	Hap.I
41	AUS 131	aus	1	9.29985	8.10277	3343.01	3281.22	0.00281345	0.00243314	2749.02	1036.76	13400.4	12534	0.188966	0.0854622	8.87743	9.0114	3481.09	3212.58	0.00255018	0.00280504	115	115		41	GTTCC	Hap.B	AGGTAAT	Hap.A	ACTTG	Hap.A	Hap.I
42	AUS 136	aus	5	10.7218	13.3522	2812.31	3375.99	0.00382879	0.00386334	1992.28	1547.94	19922.8	17829.7	0.101149	0.0888108	8.05241	11.1027	3200.05	2989.35	0.00251634	0.0037141	117	119		42	GTTCC	Hap.B	GTACTGC	Hap.B	GTGCA	Hap.B	Hap.II
43	AUS 151	aus	Admix	6.86171	10.3276	2879.06	2944.67	0.00242138	0.00358164	2117.38	2489.68	17806	15052.5	0.119478	0.161385	NA	NA	NA	NA	NA	NA	113	115		43	GTTCC	Hap.B	AGGTAAT	Hap.A	GTGCA	Hap.B	Hap.I
44	AUS 152	aus	5	5.2643	10.0496	2906.06	2785.29	0.00189001	0.00359209	2951.69	2975.31	22195	18305.9	0.130558	0.163798	5.19856	NA	3011.05	NA	0.00172649	NA	117	117		44	TCCGT	Hap.C	AGGTAAT	Hap.A	GTGCA	Hap.B	Hap.I
45	AUS 154	aus	4	7.0533	9.06068	2824.98	2827.03	0.0026614	0.00312435	2341.02	2026.93	17417.5	10639.7	0.165505	0.186816	5.20191	5.5726	3228.38	2726.67	0.00161131	0.00204373	115	115		45	GTTCC	Hap.B	AGGTAAT	Hap.A	GTGCA	Hap.B	Hap.I
46	AUS 169	aus	Admix	9.49489	10.1962	3306.16	3012.89	0.00288455	0.00344484	2943.68	2497.12	17598.5	15566.5	0.162897	0.145511	6.09355	9.13793	3389.77	3185.66	0.00179763	0.00286846	111	113		46	GTTCC	Hap.B	AGGTAAT	Hap.A	GTGCA	Hap.B
47	AUS 175	aus	Admix	10.1155	15.1361	2515.98	2897.65	0.00364864	0.00536026	3049.58	5421.25	17747.5	13303.3	0.185884	0.402805	9.76736	14.8235	3121.29	2950.86	0.00312927	0.00502345	113	111		47	TCCGT	Hap.C	GTACTGC	Hap.B	GTGCA	Hap.B	Hap.II
48	AUS 180	aus	Admix	7.68996	5.78287	2849.68	2743.29	0.00269837	0.00210711	1333.5	2486.71	17695.3	15823.9	0.0756968	0.159765	4.39354	6.43178	2738.93	2928.13	0.0016041	0.00219654	121	115		48	GTTCC	Hap.B	AGGTAAT	Hap.A	GTGCA	Hap.B	Hap.I
49	AUS 204	aus	Admix	4.32263	7.53569	3471.97	3285.02	0.00122717	0.0022862	1846.74	1940.9	19631.3	15711.4	0.0845145	0.12736	7.5928	8.82522	3400.6	3313.91	0.00223278	0.00266309	119	115		49	GTTCC	Hap.B	AGGTAAT	Hap.A	GTGCA	Hap.B	Hap.I
52	AUS 228	aus	Admix	9.88114	6.86084	2758.93	2904.72	0.00356816	0.00232066	1698	2578.3	16565	13600.9	0.104535	0.199871	6.55879	7.00283	3393.46	2959.54	0.00193277	0.00236619	115	119		52	GTTCC	Hap.B	AGGTAAT	Hap.A	GTGCA	Hap.B	Hap.I
53	AUS 267	aus	Admix	5.16734	9.18102	2981.69	2932.97	0.00174778	0.00324162	802.373	2261.61	13753.9	14904.5	0.0570685	0.182477	4.14505	5.55373	3430.42	3069.6	0.00120832	0.00180927	108	110		53	GTTCC	Hap.B	AGGTAAT	Hap.A	GTGCA	Hap.B	Hap.I
54	AUS 268	aus	Admix	2.70156	7.59914	2892.04	3545.84	0.000927017	0.00209277	1873.95	1700.8	18686	13869	0.0994799	0.129542	2.34688	4.90216	2589.4	3297.89	0.000906342	0.00148645	113	115		54	GTTCC	Hap.B	AGGTAAT	Hap.A	GTGCA	Hap.B	Hap.I
55	AUS 273	aus	Admix	5.1369	11.1269	3244.12	3138.15	0.00152732	0.00349437	6009.42	2214.99	23344	17917.3	0.255465	0.135067	6.67508	8.21829	3181.48	3255.53	0.00209811	0.00252441	115	115		55	GTYCC		AGGTAAT	Hap.A	GTGCA	Hap.B	Hap.I
56	AUS 277	aus	Admix	6.07121	8.08312	2882.93	2812.99	0.00214109	0.00287598	2326.63	3045.23	21633.7	17030.8	0.105005	0.195044	6.57356	7.28116	3016.92	3204.8	0.0021789	0.00227196	121	113		56	GTTCC	Hap.B	AGGTAAT	Hap.A	GTGCA	Hap.B	Hap.I
57	AUS 280	aus	5	17.0161	19.1484	2916.54	2604.91	0.00565239	0.00742625	2512.42	1931.46	17263.9	16539.4	0.148995	0.127694	11.1819	NA	2440.34	NA	0.00458212	NA	121	113		57	GTTCC	Hap.B	AGGTAAT	Hap.A	GTGCA	Hap.B
58	AUS 283	aus	Admix	8.56438	8.48399	2899.36	2689.59	0.00309971	0.003153	1922.46	2284.32	14093.4	15368.2	0.129897	0.145738	6.31204	7.23146	2941.02	3241.35	0.00214621	0.002231	113	115		58	GCCCC	Hap.A	AGGTAAT	Hap.A	GTGCA	Hap.B	Hap.I
59	AUS 293	aus	Admix	7.09345	16.217	3314.57	2914.48	0.00215999	0.00525516	1702.86	2865.53	14616.3	12355.4	0.115894	0.228782	7.20716	14.9255	2817.16	3141.37	0.00255831	0.00475128	111	113		59	GTTCC	Hap.B	AGGTAAT	Hap.A	GTGCA	Hap.B	Hap.I
60	AUS 294	aus	5	7.80206	NA	3125.54	NA	0.00249448	NA	1783.86	2439.46	21391.5	21929.5	0.0824977	0.111241	7.18584	6.63188	3332.79	3027.94	0.00215611	0.00219023	115	113		60	GTTCC	Hap.B	AGGTAAT	Hap.A	GTGCA	Hap.B	Hap.I
62	AUS 309	aus	3	9.1143	11.8318	2710.78	3107.47	0.00335474	0.00381702	2468.09	3394.76	11626	11175.7	0.203221	0.320948	NA	NA	NA	NA	NA	NA	117	123		62	TCCGT	Hap.C	AGGTAAT	Hap.A	GTGCA	Hap.B	Hap.I
63	AUS 314	aus	Admix	11.5493	14.5216	3418.85	3363.76	0.00337491	0.00438417	2474	4233.97	17902.7	16229.1	0.145987	0.269102	12.0791	9.02873	3196.59	3004.29	0.00377874	0.00300528	119	121		63	TCCGT	Hap.C	AGGTAAT	Hap.A	GTGCA	Hap.B	Hap.I
64	AUS 317	aus	Admix	4.91784	4.92973	3032.33	3335.6	0.0017189	0.00142724	1120.23	1869.67	22467.9	16491.3	0.050149	0.109463	6.69341	6.27298	3527.46	3560.46	0.00189751	0.00176185	117	117		64	GCCCC	Hap.A	AGGTAAT	Hap.A	GTGCA	Hap.B	Hap.I
65	AUS 321	aus	Admix	5.30717	NA	2925.03	NA	0.00181522	NA	3386.69	2097.03	18433.2	11655.4	0.185618	0.179919	4.43423	5.23521	3091.14	3083.8	0.0014345	0.00169765	117	117		65	GCCCC	Hap.A	AGGTAAT	Hap.A	GTGCA	Hap.B	Hap.I
66	AUS 323	aus	5	6.91988	5.47318	2844.85	2667.6	0.00248209	0.00198905	1229.86	1993.6	17883.5	15322.3	0.0685821	0.135436	9.70323	11.1827	2903.39	2671.67	0.00334204	0.00418567	113	117		66	GTTCC	Hap.B	AGGTAAT	Hap.A	GTGCA	Hap.B	Hap.I
67	AUS 328	aus	5	6.01572	11.6465	3049.85	2645.28	0.00196919	0.00435445	2109.68	3397.56	18610.5	17651	0.119085	0.194186	5.45028	7.60748	2723.65	3041.24	0.0020011	0.00250144	119	121		67	GTTCC	Hap.B	AGGTAAT	Hap.A	GTGCA	Hap.B	Hap.I
68	AUS 335	aus	Admix	8.71028	11.486	2836.2	2707.58	0.00305221	0.00427021	4318.64	2877.28	19725.9	16773.2	0.221582	0.170382	3.71753	6.71947	2489.61	2796.95	0.00149322	0.00240242	117	117		68	TCCGT	Hap.C	AGGTAAT	Hap.A	ACTTG	Hap.A	Hap.I
69	AUS 350	aus	1	4.50758	8.73058	2981.97	2863.18	0.00150121	0.00310344	1433.07	3089.01	17688.9	14472.3	0.0840685	0.220274	4.15915	6.05035	2882.69	3296.73	0.0014428	0.00183526	115	117		69	GTTCC	Hap.B	AGGTAAT	Hap.A	GTGCA	Hap.B	Hap.I
70	AUS 353	aus	Admix	6.86752	7.96549	3074.77	2840.7	0.00222066	0.00283918	1420.19	4799.44	19582.1	14629.6	0.0722221	0.372283	NA	NA	NA	NA	NA	NA	119	NA		70	GTTCC	Hap.B	AGGTAAT	Hap.A	GTGCA	Hap.B	Hap.I
71	AUS 354	aus	Admix	5.69211	5.81473	2900.19	3090.55	0.00200973	0.00190914	1252.82	2758.43	20962.9	17569.5	0.0605308	0.159127	6.71412	5.13481	3221.54	2464.93	0.00208413	0.00208314	113	117		71	GTTCC	Hap.B	AGGTAAT	Hap.A	GTGCA	Hap.B	Hap.I
72	AUS 361	aus	Admix	8.95782	5.30162	3188.72	3100.41	0.00278707	0.00166567	4592.37	4536.46	22131	12876.3	0.201109	0.342172	3.95222	10.6476	3714.3	3032.42	0.00106405	0.00351125	113	115		72	GTTCC	Hap.B	AGGTAAT	Hap.A	GTGCA	Hap.B	Hap.I
73	AUS 362	aus	Admix	6.94056	8.77765	3176.41	2644.16	0.00208529	0.00324946	1951.72	2647.8	19363	15574	0.0974891	0.205014	3.22733	7.39775	3089.62	2987.42	0.00104457	0.0024763	113	117		73	GCCCC	Hap.A	AGGTAAT	Hap.A	GTGCA	Hap.B	Hap.I
74	AUS 364	aus	Admix	3.90364	6.08845	3033.44	2977.47	0.0013154	0.00204463	1775.22	3662.85	17455.8	13002.3	0.0986661	0.285658	3.65694	2.9914	3058.43	2839.06	0.00119569	0.00105366	112	115		74	GTTCC	Hap.B	AGGTAAT	Hap.A	GTGCA	Hap.B	Hap.I
75	AUS 366	aus	1	5.94357	9.58188	2958.52	3248.91	0.00201762	0.00298197	3519.86	3363.96	16967.8	11339.4	0.227281	0.280378	8.17472	9.03091	3147.2	3114.58	0.00259746	0.00289956	117	113		75	GTTCC	Hap.B	AGGTAAT	Hap.A	GTGCA	Hap.B	Hap.I
76	AUS 369	aus	1	4.54868	8.16415	3150.56	2923.96	0.0014433	0.00281692	2029.35	2837.87	18932.9	17140.6	0.103254	0.171247	8.9268	NA	3091.12	NA	0.00288789	NA	115	NA		76	GTTCC	Hap.B	AGGTAAT	Hap.A	GTGCA	Hap.B	Hap.I
77	AUS 382	aus	Admix	15.5607	18.7061	2681.25	3018.95	0.00578773	0.00623599	3824.37	3003.14	22443.9	19441.9	0.160627	0.176287	NA	NA	NA	NA	NA	NA	NA	NA		77	TCCGT	Hap.C	AGGTAAT	Hap.A	ACTTG	Hap.A	Hap.I
78	AUS 385	aus	5	4.16105	8.43252	2714.69	2745.16	0.00153195	0.003055	1090.34	1327.02	20748.4	18455.5	0.052267	0.0684249	4.34425	3.64558	3124.3	2657.7	0.00139047	0.00137171	113	117		78	GTTCC	Hap.B	AGGTAAT	Hap.A	GTGCA	Hap.B	Hap.I
79	AUS 391	aus	Admix	6.93175	11.8415	2838.13	2988.93	0.00251237	0.0040164	2089.91	3449.12	18471	13352.2	0.120687	0.248548	3.83426	6.37242	3216.89	3163.02	0.00119191	0.00201466	112	113		79	GTTCC	Hap.B	AGGTAAT	Hap.A	GTGCA	Hap.B	Hap.I
80	AUS 401	aus	5	5.80902	6.35185	2263.55	2614.65	0.0026438	0.00236147	682.482	2343.56	18045.8	18297.8	0.0402854	0.130156	5.12453	3.87381	2712.33	2732.34	0.00188935	0.00141776	113	113		80	GTTCC	Hap.B	AGGTAAT	Hap.A	GTGCA	Hap.B	Hap.I
81	AUS 411	aus	5	6.24783	8.09208	2805.56	2804.81	0.00225539	0.00288676	796.128	2346.17	20203.8	20721.9	0.0366967	0.113863	9.7326	9.34129	3216.24	3423.06	0.00302608	0.00272893	117	117		81	GTTCC	Hap.B	AGGTAAT	Hap.A	GTGCA	Hap.B	Hap.I
82	AUS 414	aus	5	6.02532	6.67376	2945.23	2564.62	0.00206137	0.00260178	2291.3	2150.62	22016.7	19346.7	0.103239	0.114188	4.71314	15.1772	3108.77	3181.1	0.00151608	0.00477105	119	117		82	GTTCC	Hap.B	AGGTAAT	Hap.A	GTGCA	Hap.B	Hap.I
83	AUS 415	aus	5	4.99909	7.42131	2173.03	2665.43	0.00236101	0.00282428	1208.37	990.743	19100.1	16765.7	0.058147	0.0605392	4.06558	4.61523	3054.86	3188.75	0.00133086	0.00144735	119	121		83	GTTCC	Hap.B	AGGTAAT	Hap.A	GTGCA	Hap.B
84	AUS 417	aus	5	3.86067	4.23166	2088.56	2624.45	0.00185033	0.00160991	1133.7	2463.95	19270.7	17657.6	0.0644698	0.139892	8.20246	4.97871	2499.52	2377.52	0.00328161	0.00209407	119	121		84	GTTSC		AGGTAAT	Hap.A	GTGCA	Hap.B	Hap.I
85	AUS 420	aus	Admix	6.6328	9.71247	2830.6	2755.4	0.00232152	0.00352412	1806.95	2701.77	16722.1	15676.5	0.108012	0.173433	5.43837	9.19095	2832.11	2852.45	0.00192026	0.00322212	121	119		85	GTTCC	Hap.B	AGGTAAT	Hap.A	GTGCA	Hap.B	Hap.I
86	AUS 435	aus	Admix	9.23652	10.0511	2838.83	3168.3	0.00329481	0.00320016	2120.34	4270.24	19975	21453.5	0.104246	0.199073	9.77916	NA	2949.76	NA	0.00331524	NA	119	117		86	TCCGT	Hap.C	AGGTAAT	Hap.A	GTGCA	Hap.B	Hap.I
87	AUS 440	aus	Admix	7.66595	27.5493	2717.11	3309.58	0.00284274	0.00863679	2287.45	3405.2	18344.2	14729.9	0.124041	0.237122	6.4008	12.2091	2774.21	3199.08	0.00230725	0.00381644	113	121		87	GTTCC	Hap.B	AGGTAAT	Hap.A	ACTTG	Hap.A	Hap.I
88	AUS 453	aus	Admix	5.50157	3.79753	2586.62	3133.57	0.00216898	0.00123055	1778.65	2113.53	22528.3	20504.9	0.0740943	0.115194	5.04346	3.11839	3464.07	3168.97	0.00145593	0.000984039	117	117		88	GTTCC	Hap.B	AGGTAAT	Hap.A	GTGCA	Hap.B	Hap.I
89	AUS 455	aus	Admix	5.79141	11.1933	3123.62	2939.87	0.00185086	0.00384153	2130.42	3393.54	22228.3	18492.8	0.097463	0.176189	5.32702	5.53132	2999.21	2759.05	0.00177614	0.00200479	117	117		89	GTTCC	Hap.B	AGGTAAT	Hap.A	GTGCA	Hap.B	Hap.I
90	AUS 462	aus	Admix	5.762	6.33557	2745.42	2779.17	0.00215053	0.00230164	1226.68	2059.98	20839.2	18971.1	0.0559368	0.116713	4.97809	3.35425	2788.87	2607.09	0.00178499	0.00128659	121	123		90	GTTCC	Hap.B	AGGTAAT	Hap.A	GTGCA	Hap.B	Hap.I
91	AUS 464	aus	Admix	7.33129	8.86825	2836.56	2702.51	0.00265343	0.00318524	1933.44	1087.73	18446.6	16672.8	0.100828	0.0823876	7.70198	8.68339	3321.62	3086.56	0.00231874	0.00281329	113	115		91	GTTCC	Hap.B	AGGTAAT	Hap.A	GTGCA	Hap.B	Hap.I
92	BORO 354	aus	3	10.1583	10.751	3137.16	3085.83	0.00326919	0.00357221	6203.01	6759.5	14865.4	15839.4	0.408457	0.464111	12.5558	15.3655	3375.69	3255.71	0.00371948	0.00471955	115	117		92	TCCGT	Hap.C	AGGTAAT	Hap.A	GTGCA	Hap.B	Hap.I
93	BALAM AUS	aus	5	6.09459	8.09424	2765.01	2982.46	0.00223471	0.0028073	1610.58	1767.21	17972.7	18563.7	0.0931405	0.110772	6.54208	9.99401	2657.43	2912.63	0.0024618	0.00343127	121	119		93	GTTCC	Hap.B	AGGTAAT	Hap.A	GTGCA	Hap.B	Hap.I
94	BORO	aus	Admix	9.2392	11.8197	3264.38	2770.24	0.00283511	0.00421529	4424.01	5718.7	12293.3	15803.8	0.368191	0.428505	6.77312	13.325	3264.63	3252.42	0.0020747	0.00409694	119	121		94	TCCGT	Hap.C	AGGTAAT	Hap.A	GTGCA	Hap.B	Hap.I
96	CHARNOCK or BCULARN	aus	Admix	12.0594	11.494	2830.42	2794.89	0.00422773	0.00409046	3106.26	2593.92	15721.3	12408.8	0.204766	0.209546	11.6748	13.5212	3210.29	3236.64	0.00363668	0.00417754	113	115		96	GTTCC	Hap.B	AGGTAAT	Hap.A	GTGCA	Hap.B	Hap.II
97	AUSMERI	aus	Admix	8.10182	7.61476	3273.51	2977.53	0.00247237	0.00252193	1521.18	6974.45	15679.8	14368.7	0.0916101	0.459111	7.45262	8.02836	3429.27	3331.16	0.00217324	0.00241008	113	113		97	GTTCC	Hap.B	GTACTGC	Hap.B	GTGCA	Hap.B
98	ARC 14108	aus	Admix	6.16536	8.19542	3239.17	2726	0.00196013	0.003055	3082.95	2755.18	17661.1	17065.3	0.178433	0.181401	4.81758	22.4502	3168.15	2972.63	0.00152063	0.00755229	115	115		98	GTTCC	Hap.B	AGGTAAT	Hap.A	GTGCA	Hap.B	Hap.I
99	ARC 14855	aus	4	6.88628	11.8571	3063.75	3059.32	0.00232299	0.00386155	1984.03	1398.03	17101.8	11750.2	0.116797	0.120466	7.10761	10.271	2978.3	3120.17	0.00238646	0.00329179	119	119		99	GTTCC	Hap.B	AGGTAAT	Hap.A	GTGCA	Hap.B	Hap.I
100	ARC 14915	aus	Admix	8.85226	NA	3034.13	NA	0.00294994	NA	2996.68	NA	20983.1	NA	0.140067	NA	5.64413	6.45652	2803.31	3280.32	0.00201338	0.00196826	121	115		100	GTTCC	Hap.B	AGGTAAT	Hap.A	GTGCA	Hap.B	Hap.I
101	ARC 14950	aus	Admix	5.49256	NA	2946.57	NA	0.00183341	NA	2283.85	NA	22924.8	NA	0.0986105	NA	6.18597	7.05225	3480.93	3308.61	0.0017771	0.00213148	117	121		101	GTTCC	Hap.B	AGGTAAT	Hap.A	GTGCA	Hap.B	Hap.I
102	ARC 14965	aus	Admix	3.77937	18.5817	3166.32	3259.99	0.00118194	0.00566868	2461.19	4270.58	18494.6	11251.7	0.13052	0.361555	8.48144	7.84486	3321.02	3354.4	0.00255387	0.00233868	108	111		102	GTTCC	Hap.B	GTACTGC	Hap.B	GTGCA	Hap.B	Hap.I
103	ARC 14969	aus	Admix	9.34739	12.4781	3041.12	3337.08	0.00296407	0.0037379	2564.48	4051.07	17851.1	14536.4	0.144475	0.273639	7.80026	18.5137	3172.08	3460.27	0.00245904	0.00535036	113	113		103	GTTCC	Hap.B	AGGTAAT	Hap.A	GTGCA	Hap.B	Hap.II
104	ARC 7098	aus	Admix	5.44661	NA	3033.81	NA	0.0018332	NA	1858.89	NA	14948.9	NA	0.12074	NA	5.11431	NA	3534.17	NA	0.0014471	NA	117	117		104	GTTCC	Hap.B	AGGTAAT	Hap.A	GTGCA	Hap.B	Hap.I
105	BROWN GORA S.B. 92	aus	4	2.82124	7.88784	3406.31	3492.65	0.000819032	0.00223973	2594.35	1695.23	19640.4	15463.8	0.123095	0.110377	4.90385	5.47976	3586.44	3660.45	0.00136733	0.00149702	119	113		105	GTTCC	Hap.B	GTACTGC	Hap.B	GTGCA	Hap.B	Hap.I
106	AUS PADDY(BLACK)	aus	Admix	6.25394	7.47346	3017.29	2862.13	0.00214484	0.00260713	2074.86	1238.64	21001.9	13357.1	0.0957127	0.0978937	4.93639	10.9061	2835.41	3111.5	0.00174098	0.0035051	113	117		106	GTTCC	Hap.B	AGGTAAT	Hap.A	GTGCA	Hap.B	Hap.I
107	AUS PADDY(WHITE)	aus	2	5.93327	7.47834	3239.82	2918.83	0.00183396	0.00247416	2332.14	3336.95	15888.8	19043	0.154091	0.180363	5.77548	6.4262	2543.24	3116.38	0.00227092	0.00206207	117	117		107	GTTCC	Hap.B	AGGTAAT	Hap.A	GTGCA	Hap.B
108	ANJANI	aus	Admix	7.97163	12.4989	3373.09	3111.7	0.00237247	0.00402158	1369.56	2417.24	19669.9	17988.1	0.0734652	0.140317	5.382	4.28078	2365.94	3100.17	0.00227478	0.00138082	110	110		108	GTTCC	Hap.B	AGGTAAT	Hap.A	GTGCA	Hap.B	Hap.I
109	BAUSPHR	aus	Admix	8.72989	13.7453	2955.31	3077.91	0.00300102	0.00460526	5364.6	3672.96	23287.7	16714.8	0.22884	0.200328	7.97174	10.4689	3520.03	3066.11	0.00226468	0.00341438	NA	121		109	GTTCC	Hap.B	AGGTAAT	Hap.A	GTGCA	Hap.B	Hap.I
110	BIR CONA	aus	5	7.99469	8.81468	3531.77	3134.8	0.00232361	0.00275551	1539.24	2533.23	21543	16679.4	0.0697275	0.147953	5.85779	6.60586	3502.46	3244.97	0.00167248	0.00203572	119	117		110	GTTCC	Hap.B	AGGTAAT	Hap.A	GTGCA	Hap.B	Hap.I
111	AUS KUSHI	aus	Admix	8.14236	8.43389	2426.29	2896.92	0.00330004	0.00292453	2500.02	3368.29	16930.3	14732.1	0.141467	0.229262	3.61729	9.8822	2704.23	2711.11	0.00133764	0.00364507	119	121		111	TCCGT	Hap.C	AGGTAAT	Hap.A	GTGCA	Hap.B
113	SLO 19	aus	Admix	NA	9.49801	NA	2476.57	NA	0.0039556	NA	2237.38	NA	13092	NA	0.185352	NA	10.0458	NA	2551.95	NA	0.0039365	115	117		113	TCCGT	Hap.C	AGGTAAT	Hap.A	GTGCA	Hap.B
114	EARLY SUTARSAR 39	aus	Admix	15.4826	19.483	3183.17	2818.54	0.00488298	0.00689565	3116.31	2075.41	19562.6	16802.1	0.148198	0.142424	15.943	NA	3694.99	3171.96	0.00431476	NA	125	121		114	GTTCC	Hap.B	AGGTAAT	Hap.A	ACTTG	Hap.A	Hap.III
115	PHULPATTAS 72	aus	Admix	18.1655	14.6167	3261.39	2804.32	0.00554058	0.00514976	3005.83	5697.76	18572.8	21207.9	0.193835	0.285739	13.3909	19.182	2877.66	3301.89	0.00465341	0.00580941	121	119		115	TCCGT	Hap.C	AGGTAAT	Hap.A	GTGCA	Hap.B	Hap.I
116	PANBIRA or DA 12	aus	5	7.10904	6.21983	2961.64	3034.33	0.0023907	0.00206605	1058.9	2502.66	21557.7	22126	0.0513867	0.117359	8.7702	5.80279	3187.26	2896.84	0.00275164	0.00200314	117	117		116	GTTCC	Hap.B	AGGTAAT	Hap.A	GTGCA	Hap.B	Hap.I
117	KADA-68-1	aus	4	8.53693	10.1744	3070.77	2866.42	0.00280123	0.00358132	2094.79	1786.01	16088.5	13247.9	0.123701	0.139338	15.5529	12.1901	3353.97	3266.45	0.00463716	0.0037319	110	117		117	GTTCC	Hap.B	GTACTGC	Hap.B	GTGCA	Hap.B	Hap.I
118	DF3	aus	1	2.15757	6.08041	3150.23	3053.22	0.000687072	0.00194405	2487.42	2147.55	21015.2	11549.6	0.12182	0.172598	6.11584	11.1356	3061.47	3383.01	0.00199768	0.00329162	110	113		118	GTTCC	Hap.B	AGGTAAT	Hap.A	GTGCA	Hap.B	Hap.I
119	CTG250	aus	Admix	14.0107	16.4323	3213.93	3104.55	0.00437907	0.00537351	1616.29	5944.85	20301.9	20090.7	0.0811378	0.309372	10.0572	12.2526	2972.27	2962.47	0.00338368	0.00413593	117	121		119	GTTCC	Hap.B	AGGTAAT	Hap.A	GTGCA	Hap.B	Hap.I
120	JW102	aus	4	7.69817	9.30493	3445.14	3145.8	0.00227186	0.00294321	2877.85	2879.2	13706.1	16790.4	0.200162	0.166887	8.13872	6.73142	2917.03	3439.04	0.00279007	0.00195735	113	113		120	GTTCC	Hap.B	AGGTAAT	Hap.A	GTGCA	Hap.B	Hap.I
121	KHAILAORGOABEZ	aus	3	8.34277	11.2594	2455.34	2577.69	0.00338704	0.00436108	4561.19	6457.03	17987.5	12511.9	0.295868	0.495278	11.3025	14.1052	3092.21	3094.04	0.00365515	0.00455883	112	117		121	TCCGT	Hap.C	AGGTAAT	Hap.A	GTGCA	Hap.B	Hap.I
122	KELE(AUS)	aus	Admix	7.82138	11.2628	3042.95	3175.11	0.00277565	0.00354016	1360.24	1504.69	14448	12482.6	0.0958448	0.11932	4.67367	8.21936	2799.8	2855.95	0.00166929	0.00287798	115	115		122	GCTCC		AGGTAAT	Hap.A	GTGCA	Hap.B	Hap.I
123	CHAMKA	aus	Admix	7.84548	9.73722	3106.69	2846.71	0.00258732	0.00360628	2259.12	2718.34	20430.1	15433.2	0.108963	0.173489	3.25523	7.17011	2487.44	3274.56	0.00130867	0.00218964	113	115		123	GTTCC	Hap.B	GTACTGC	Hap.B	GTGCA	Hap.B	Hap.II
124	KALOSHAITA	aus	1	6.47666	8.03671	3152.33	3310.52	0.00206517	0.00250074	2828.26	1556.6	18827.4	12011.3	0.150274	0.131503	8.43139	8.48771	3295.9	3337.42	0.00255814	0.00254319	113	113		124	GTTSC		AGGTAAT	Hap.A	GTGCA	Hap.B	Hap.I
125	KUMBI	aus	Admix	7.39326	6.896	2917.58	2704.53	0.00252327	0.00260008	2213.15	2080.26	19407.5	17504.8	0.109191	0.137048	6.86902	7.88058	2891.53	3163.73	0.00237556	0.00249092	113	110		125	GTTCC	Hap.B	AGGTAAT	Hap.A	GTGCA	Hap.B	Hap.I
126	MUNSHISHAIL	aus	Admix	15.5793	21.3234	3314.55	3287.88	0.00468938	0.0062926	3551.05	2610.67	20972.9	15779.1	0.176117	0.189246	11.6436	17.5307	3564.32	3387.95	0.0032667	0.00517443	NA	121		126	TCCGT	Hap.C	AGGTAAT	Hap.A	ACTTG	Hap.A	Hap.I
127	SHONI	aus	1	7.76892	7.43105	2612.89	3052.83	0.00298172	0.00232895	1557.1	1495.05	19602.5	16192.9	0.0822191	0.0914345	3.17683	5.12938	2912.15	3336.62	0.00109089	0.0015373	110	110		127	GTTCC	Hap.B	AGGTAAT	Hap.A	GTGCA	Hap.B
128	PURA NUKNA	aus	1	4.48731	6.30956	3284.24	3323.95	0.00135881	0.0019017	2268.74	2392.51	17844.1	14432.4	0.125151	0.161982	3.23286	4.8936	3292.47	3138.1	0.000981897	0.00155942	110	115		128	GTTCC	Hap.B	AGGTAAT	Hap.A	GTGCA	Hap.B	Hap.I
129	CUNAIL	aus	3	13.9242	26.2416	2981.62	2950.95	0.00463871	0.00870434	4472.01	3938.27	16472	9887.27	0.360808	0.426137	NA	19.7586	NA	3155.09	NA	0.00626246	113	115		129	TCCGT	Hap.C	GTACTGC	Hap.B	GTGCA	Hap.B	Hap.I
131	KANCHA NONI	aus	Admix	10.8442	16.727	3313.37	2780.53	0.00328126	0.00601457	2772.93	3919.89	16525.2	14036.9	0.166129	0.299764	9.73259	13.1946	3308.56	3184.18	0.00294163	0.00414381	121	121		131	GTTCC	Hap.B	AGGTAAT	Hap.A	ACTTG	Hap.A	Hap.I
132	PHUL DUMRA	aus	Admix	4.76798	NA	2754.84	NA	0.00177988	NA	1545.44	NA	19820.8	NA	0.0872554	NA	5.1514	8.66413	2828.39	3317.81	0.00182132	0.0026114	110	113		132	GTTCC	Hap.B	AGGTAAT	Hap.A	GTGCA	Hap.B	Hap.I
133	DHALIBORO 105-2	aus	3	10.4961	10.9487	2843.9	2864.7	0.00375839	0.00387912	6321.82	9127.03	14410.8	13353.2	0.445286	0.747101	12.2317	23.5533	2995.89	3053.64	0.00408284	0.00771317	113	115		133	TCCGT	Hap.C	GTACTGC	Hap.B	GTGCA	Hap.B	Hap.I
134	DHALIBORO 111-3	aus		6.49162	8.8152	2504.08	2737.63	0.00273121	0.00315813	6855.89	8369.59	14762.8	10124.7	0.462845	0.84691	12.2057	13.795	NA	NA	NA	NA	115	115
135	KALIBORO 2-2	aus	3	8.22578	11.9381	2510.47	2723.46	0.00340817	0.00440776	4915.71	5900.91	13583.6	11633.6	0.365621	0.520555	8.68646	14.4124	3065.44	2802.07	0.00283367	0.00514349	110	113		135	TCCGT	Hap.C	AGGTAAT	Hap.A	GTGCA	Hap.B
136	KALIBORO 26	aus	3	10.3364	17.2416	2905.51	2721.75	0.00352301	0.00642154	3506.41	10853.9	14108.5	13824.6	0.253122	0.884631	6.95145	12.5133	3267.64	2708.73	0.00212736	0.00461961	113	115		136	TCCGT	Hap.C	AGGTAAT	Hap.A	GTGCA	Hap.B	Hap.I
137	KALIBORO 41-1	aus	3	7.83955	13.4599	2898.54	2761.9	0.00285967	0.00478852	4532.08	5294.65	12688.9	12267.1	0.382806	0.479285	9.06037	NA	NA	NA	NA	NA	111	117		137	TCCGT	Hap.C	GTACTGC	Hap.B	GTGCA	Hap.B
138	KALIBORO 80-3	aus	3	8.29812	12.5274	2761.17	2967.2	0.00310196	0.00421203	3344.4	3768.57	13943.8	14479.8	0.247647	0.302065	8.70208	19.2223	2816.45	3231.62	0.00308974	0.00594821	111	117		138	TCCGT	Hap.C	AGGTAAT	Hap.A	GTGCA	Hap.B	Hap.I
139	KALIBORO 138-2	aus	3	8.18688	13.3713	2856.55	2963.47	0.00310134	0.00452312	2780.17	4609.48	13976.9	10171.3	0.199885	0.473909	11.0776	11.3778	3218.5	3049.94	0.00344185	0.00373051	117	115		139	TCCGT	Hap.C	AGGTAAT	Hap.A	GTGCA	Hap.B	Hap.I
140	KALIBORO 704	aus	3	8.59677	12.8972	2830.82	3007.42	0.00303125	0.00433386	2806.01	4654.87	17212.7	13518.1	0.176436	0.377622	NA	NA	NA	NA	NA	NA	113	112		140	TCCGT	Hap.C	AGGTAAT	Hap.A	GTGCA	Hap.B	Hap.I
141	KAL BURI	aus	1	5.42187	12.9712	3283.08	3223.8	0.00158552	0.00402635	2095.52	3726.17	14815.8	21785.6	0.133234	0.15378	6.83376	10.4235	2918.12	3283.76	0.00234184	0.00317426	110	113		141	GTTCC	Hap.B	GTACTGC	Hap.B	GTGCA	Hap.B	Hap.I
142	SHADA BORO	aus	3	17.6668	24.4317	3183.37	2656.74	0.00578299	0.00934698	3258.67	3157.59	19152.5	10652.4	0.180289	0.2994	13.2583	21.301	2969.13	2739.35	0.00446537	0.00777593	115	119		142	TCCGT	Hap.C	AGGTAAT	Hap.A	GTGCA	Hap.B	Hap.I
143	JAGAL-1640 A	aus	3	9.90604	18.9038	2833.99	2608.09	0.00366772	0.0072885	3585.35	5212.03	12691.6	9099.45	0.292206	0.582252	9.42384	15.6507	3069.87	2961.65	0.00306978	0.00528444	117	117		143	TCCGY	Hap.D	GTACTGC	Hap.B	GTGCA	Hap.B	Hap.I
144	CHANDRA KANA	aus	Admix	8.28333	5.92481	3256.45	2985.47	0.00254343	0.00196781	2507.05	2357.42	19589.7	21810.2	0.121621	0.10509	8.20424	5.80099	3459.17	3043.27	0.00237174	0.00190617	113	117		144	GTTCC	Hap.B	AGGTAAT	Hap.A	ACTTG	Hap.A	Hap.I
145	CHANDRA MUKHI	aus	1	6.62366	9.64305	3065.67	3171.46	0.00229311	0.0030446	1487.95	2415.63	17178.2	18308.5	0.0800693	0.136974	4.22847	15.2189	2801.8	3068.2	0.0015092	0.00496021	117	117		145	GTTCC	Hap.B	AGGTAAT	Hap.A	GTGCA	Hap.B	Hap.I
146	GOHAMA BHADRI	aus	Admix	5.56788	10.2908	3130.7	3360.14	0.00177333	0.00306046	1921.36	1734.96	19196.6	17094.4	0.102553	0.103954	5.1265	8.08207	3036.98	3385.71	0.00168802	0.00238711	115	115		146	GTTCC	Hap.B	AGGTAAT	Hap.A	GTGCA	Hap.B	Hap.I
147	HIJLI	aus	1	7.06938	6.09938	3250.53	2508.2	0.00218651	0.00244426	2973.35	3962.2	21200.9	16897.2	0.134385	0.249206	5.52667	9.29757	3271.86	3006.22	0.00168915	0.00309278	113	113		147	GTTCC	Hap.B	AGGTAAT	Hap.A	GTGCA	Hap.B
148	JAGAL	aus	Admix	4.0526	NA	3504.12	NA	0.00115855	NA	1202.32	NA	14003.8	NA	0.0796861	NA	3.88378	6.3191	3160.25	3215.9	0.00122895	0.00196495	115	117		148	GTTCC	Hap.B	AGGTAAT	Hap.A	GTGCA	Hap.B	Hap.I
149	JATI AUS	aus	Admix	12.1305	6.39975	2882.03	2610.28	0.00427381	0.00248865	1765.24	2041.05	21884.8	15039.7	0.0801574	0.125329	8.35339	8.42182	3488.69	3156.67	0.00239442	0.00266795	121	123		149	GTTCC	Hap.B	AGGTAAT	Hap.A	GTGCA	Hap.B	Hap.I
150	KALINDI	aus	4	6.44572	11.4378	3190.94	3028.94	0.00199506	0.00365732	2845.5	1802.28	19983.2	11486.6	0.143221	0.159088	3.95639	8.82322	2868.07	3247.6	0.00137946	0.00271684	119	117		150	GTTCC	Hap.B	AGGTAAT	Hap.A	GTGCA	Hap.B	Hap.I
151	KALO BIRA	aus	1	2.95581	6.03416	2550.33	2556.53	0.00117941	0.00237854	1300.3	4558.61	20328.2	17152.1	0.06341	0.27051	2.34688	5.03913	2699.93	2853.64	0.00086924	0.00176586	113	112		151	GTTCC	Hap.B	AGGTAAT	Hap.A	GYGCA	NA	Hap.I
152	KELE BARI	aus	Admix	5.54031	8.80896	2904.85	3107.33	0.00193344	0.00284067	3164.57	2285.16	20248.1	13638.8	0.150472	0.149781	NA	NA	NA	NA	NA	NA	NA	NA		152	GTTCC	Hap.B	AGGTAAT	Hap.A	GTGCA	Hap.B	Hap.I
153	KHASHIA PANJA	aus	Admix	5.20551	7.3674	3071.03	3045.21	0.001693	0.00243287	2963.07	2812.24	15483.5	12824.2	0.193098	0.243607	6.9623	4.28388	3536.07	3140.15	0.00196894	0.00136423	119	121		153	GTTCC	Hap.B	AGGTAAT	Hap.A	ACTTR	NA	Hap.I
154	KUBIL RASH	aus	Admix	13.3013	8.06595	3093.01	2729.79	0.00424749	0.00296452	1890.72	2606.19	24790.1	16351.9	0.0754067	0.155308	4.81693	NA	3377.64	NA	0.00142612	NA	117	115		154	GTTCC	Hap.B	AGGTAAT	Hap.A	GTGCA	Hap.B	Hap.I
155	M 136-20	aus	Admix	10.5536	NA	2905.64	NA	0.00362637	NA	2976.28	NA	23942.8	NA	0.126864	NA	7.5614	7.65032	3129.17	3144.18	0.00241642	0.00243317	110	127		155	GTTCC	Hap.B	AGGTAAT	Hap.A	ACTTG	Hap.A	Hap.I
156	NAI DUMUR	aus	Admix	4.70456	5.9355	3233.91	3132.74	0.00141392	0.00184396	3846.39	3279.36	17674	13604	0.225568	0.269811	9.12091	NA	3361.91	NA	0.00271302	NA	110	NA		156	GTYCC		AGGTAAT	Hap.A	GTGCA	Hap.B	Hap.I
157	PADMA SAIL	aus	5	6.16676	6.39189	2535.02	2647.59	0.00255474	0.00236962	668.319	2515.66	16274.6	15768.4	0.0396703	0.153316	6.45079	9.16214	2667.99	3006.65	0.00241785	0.00304729	119	125		157	GTTCC	Hap.B	AGGTAAT	Hap.A	GTGCA	Hap.B	Hap.I
158	SHAMLA MEGHI	aus	Admix	7.08101	7.64103	2820.1	2809.31	0.0025208	0.00269691	2465.83	2206.33	24332.5	16554.4	0.103718	0.141071	7.0623	5.00636	2927.44	2731.49	0.00241245	0.00183284	117	121		158	GTTCC	Hap.B	AGGTAAT	Hap.A	GTGCA	Hap.B	Hap.I
159	SHETE BHADO	aus	Admix	8.31191	10.0996	2893.53	2672.62	0.00287354	0.00377177	2076.67	3042.66	15533.3	13788	0.133901	0.220153	6.96425	7.76619	2613.23	2828.45	0.002665	0.00274574	113	117		159	GTTCC	Hap.B	AGGTAAT	Hap.A	GTGCA	Hap.B
160	SOA MUKHI	aus	Admix	8.6759	8.22938	2718.26	2769.55	0.00326232	0.00295361	2697.02	3874.88	20183.8	18592.9	0.148959	0.193673	5.99567	NA	2899.35	NA	0.00206793	NA	121	121		160	TCCGY	Hap.D	AGGTAAT	Hap.A	GTGCA	Hap.B	Hap.I
161	SOASI	aus	Admix	4.78911	5.84218	2861.31	2576.24	0.00169013	0.00227803	2304.99	2596.52	23526.6	13822.6	0.099789	0.190676	NA	NA	NA	NA	NA	NA	113	115		161	GTTCC	Hap.B	AGGTAAT	Hap.A	GTGCA	Hap.B	Hap.I
162	SXC290	aus	Admix	7.15991	8.37196	3277.58	2894.06	0.00219572	0.00300667	1302.17	2113.79	23201.3	15354.2	0.0766574	0.168456	5.35166	5.31621	2717.24	3149.12	0.00196952	0.00168816	113	113		162	GTTCC	Hap.B	GTACTGC	Hap.B	GTGCA	Hap.B	Hap.I
163	HABIGANJ BORO 2	aus	Admix	7.48377	9.35895	2871.37	2916.88	0.00258917	0.00328559	1281.44	1318.91	18703.4	14318	0.068583	0.0863029	8.63054	11.1183	3288.89	3124.9	0.00262415	0.00355797	121	117		163	GTTCC	Hap.B	AGGTAAT	Hap.A	GTGCA	Hap.B	Hap.I
164	SORIBHOG	aus	2	5.13611	6.99311	2927.52	3388.98	0.00179101	0.00204536	1655.77	2191.56	19362.3	14417.1	0.0858695	0.142063	7.23896	9.06318	3593.69	3351.06	0.00201435	0.00270457	117	NA		164	GTTCC	Hap.B	AGGTAAT	Hap.A	GTGCA	Hap.B	Hap.I
165	DESHI BORO	aus	3	13.924	15.3572	3281.77	3196.18	0.00413081	0.00471636	3504.27	4572.52	13358.7	13474.5	0.262005	0.356916	13.0757	20.8546	3206.68	3344.64	0.00407763	0.00623524	119	125		165	TCCGT	Hap.C	GTACTGC	Hap.B	GTGCA	Hap.B	Hap.I
166	JAGLE BORO	aus	3	8.63471	10.6344	2870.09	2663.2	0.00305989	0.00411911	3551.39	5574.45	18750.9	15000.4	0.195341	0.392591	NA	NA	NA	NA	NA	NA	121	117		166	GTTCC	Hap.B	AGGTAAT	Hap.A	GTGCA	Hap.B	Hap.I
167	SORISHAFUL	aus	Admix	9.44243	8.7672	2878.16	2818.14	0.00332484	0.00295513	2252.34	4338.34	20464.6	22264.6	0.116187	0.198956	4.76498	6.74671	2817.1	2954.5	0.00169145	0.00228353	109	115		167	GTTCC	Hap.B	AGGTAAT	Hap.A	GTGCA	Hap.B	Hap.I
168	KADA-176-12	aus	4	4.64475	8.89503	2839.25	2975.93	0.00170969	0.0029818	1736.34	2693.97	17108.7	13124.3	0.103754	0.202413	7.23297	6.80743	3184.35	3318.11	0.00227141	0.0020516	110	110		168	GTTCC	Hap.B	GTACTGC	Hap.B	GTGCA	Hap.B	Hap.I
169	DHALAI KACHARI	aus	Admix	6.83118	6.41654	3170.04	3017.49	0.0021573	0.00230185	1350.89	3948.55	21743.8	20286	0.0624835	0.199748	7.4524	9.37217	3373.23	3258.9	0.00220928	0.00287587	121	119		169	GTTCC	Hap.B	AGGTAAT	Hap.A	GTGCA	Hap.B	Hap.I
170	GOTA LEMMA	aus	Admix	8.37798	12.1588	2907.7	3085.54	0.00291706	0.00404497	2761.8	2755.17	20909.2	13825.2	0.12446	0.193865	6.93622	7.12199	3657.65	3259.36	0.00189636	0.00218509	117	117		170	GTTCC	Hap.B	AGGTAAT	Hap.A	GTGCA	Hap.B	Hap.I
171	MOTZHUL	aus		NA	NA	NA	NA	NA	NA	NA	NA	NA	NA	NA	NA	NA	NA	NA	NA	NA	NA	NA	NA
172	CN2-175-5-31	aus	Admix	5.94468	11.8535	2967.79	3284.97	0.00202555	0.00357923	2436.45	2075	18266	15675	0.124338	0.136979	6.07592	13.9588	3332.96	3460.65	0.00182298	0.00403357	113	111		172	GTTCC	Hap.B	AGGTAAT	Hap.A	GTGCA	Hap.B	Hap.I
173	DHINGHA	aus	Admix	4.57567	5.61546	2955.08	2813.42	0.00155675	0.00194434	2127.83	NA	16240.7	NA	0.140722	NA	3.94781	4.44999	2728.66	2927.7	0.00144679	0.00151996	113	114		173	GTTCC	Hap.B	AGGTAAT	Hap.A	GTGCA	Hap.B	Hap.I
174	DA2	aus	3	12.3492	15.3141	3261.76	2695.46	0.00377072	0.00554936	3920.94	2821.03	11531.6	12319.8	0.340084	0.280934	11.5652	16.311	3125.41	3264.11	0.00370038	0.00499707	119	121		174	TCCGT	Hap.C	GTACTGC	Hap.B	GTGCA	Hap.B	Hap.I
175	GOUERISAIL	aus	Admix	9.22896	8.73264	3148.03	3154.17	0.00294774	0.00285006	2572.97	2335.84	18622.6	17296.1	0.141314	0.140801	6.99517	9.49587	3255.85	3262.47	0.00214849	0.00291064	121	121		175	TCCGT	Hap.C	AGGTAAT	Hap.A	GTGCA	Hap.B	Hap.I
176	Code No BI 93	aus	Admix	13.0958	12.6261	3224.59	3004.4	0.00413807	0.00418849	2960.91	1736.67	17570.6	19513	0.193193	0.0982791	10.0938	8.62936	3491.15	3128.85	0.00289126	0.002758	115	125		176	GTTCC	Hap.B	AGGTAAT	Hap.A	ACGTG	NA
177	KALI AUS	aus	4	5.97588	NA	3253.77	NA	0.00191946	NA	1308.97	NA	15820.9	NA	0.0837617	NA	5.92349	7.7162	3174.22	3488.76	0.00186612	0.00221173	NA	113		177	GTTCC	Hap.B	AGGTAAT	Hap.A	GTGCA	Hap.B	Hap.I
178	PARBATJIRA	aus	Admix	3.68958	NA	3008.83	NA	0.00125778	NA	1858.53	NA	16633.9	NA	0.120126	NA	3.92168	4.24528	3055.9	2994.24	0.00128331	0.00141781	111	113		178	GTTCC	Hap.B	AGGTAAT	Hap.A	GTGCA	Hap.B	Hap.I
179	SATHA	aus	Admix	6.20438	7.95385	3142.08	3555.82	0.00188672	0.00215779	3246.49	1724.6	18532.4	17763.7	0.165727	0.0904416	7.39085	6.55024	3314.72	3210.74	0.00222971	0.0020401	110	117		179	GTTCC	Hap.B	AGGTAAT	Hap.A	GTGCA	Hap.B	Hap.I
180	DULAAUS	aus	4	9.20075	NA	3054.06	NA	0.00300729	NA	1983.77	NA	14502.4	NA	0.137286	NA	4.97539	7.44395	2667.58	3015.47	0.00186513	0.00246859	117	119		180	GTTCC	Hap.B	AGGTAAT	Hap.A	GTGCA	Hap.B	Hap.I
181	CHINGER	aus	4	6.56962	NA	3145.05	NA	0.00209358	NA	3224.24	NA	20029	NA	0.164513	NA	8.18713	9.88597	3418.66	3183.55	0.00239483	0.00310533	107	110		181	GTTCC	Hap.B	GTACTGC	Hap.B	GTGCA	Hap.B	Hap.I
182	RAJBHOG	aus	Admix	10.6354	12.3831	2871.89	2883.19	0.00366408	0.00429724	1314.19	2946.25	15060.3	18340.7	0.0993582	0.182785	7.36832	8.07203	3185.79	2851.21	0.00231287	0.00283109	112	121		182	GTTCC	Hap.B	AGGTAAT	Hap.A	GTGCA	Hap.B	Hap.I
183	T 22/B 5233 A 1-56-4 or T 65	aus	Admix	8.32694	NA	3077.76	NA	0.00273513	NA	2752.05	NA	18137.9	NA	0.155314	NA	NA	NA	NA	NA	NA	NA	NA	NA		183	GTTCC	Hap.B	AGGTAAT	Hap.A	GTGCA	Hap.B	Hap.I
184	SAITA BORO	aus	3	12.2971	12.8002	2737.23	2793.83	0.00456893	0.00472262	4234.27	4642.2	14318	14633.2	0.310086	0.378148	NA	NA	NA	NA	NA	NA	109	113		184	TCCGT	Hap.C	AGGTAAT	Hap.A	GTGCA	Hap.B	Hap.I
185	KUDA	aus	4	9.77754	9.12665	3323.79	2908.18	0.00284284	0.00318888	1891.62	2777.11	15271.3	14636.4	0.123053	0.186062	8.07083	15.4873	3226.9	3301.33	0.00250111	0.00469125	115	115		185	GTTCC	Hap.B	GTACTGC	Hap.B	GTGCA	Hap.B	Hap.I
186	JABAR SAIL	aus	Admix	8.04262	7.39966	2890.03	2685.42	0.00279504	0.00273532	1978.49	3228.42	20336.5	20317	0.0996938	0.164935	12.037	8.51659	4032.01	3307.56	0.00298536	0.00257488	121	121		186	GCCCC	Hap.A	AGGTAAT	Hap.A	GTGCA	Hap.B	Hap.I
187	KALASU	aus	4	9.97587	NA	3399.03	NA	0.00290189	NA	2485.97	NA	17812.7	NA	0.137472	NA	9.13524	10.3297	2761.77	3121.33	0.00330775	0.00330938	113	117		187	TCCGT	Hap.C	AGGTAAT	Hap.A	GTGCA	Hap.B	Hap.I
188	JABOR SAIL	aus	Admix	9.79966	8.46375	3165.86	3007.6	0.00310925	0.00278755	2617.15	3584.52	17573.6	14171.9	0.148783	0.254935	7.53006	11.0997	3610.22	2942.22	0.00208576	0.00377257	121	121		188	GTTCC	Hap.B	AGGTAAT	Hap.A	GTGCA	Hap.B	Hap.I
189	DUBHI GORA	aus	Admix	11.9691	NA	3041.4	NA	0.00409611	NA	1119.14	NA	17138.2	NA	0.0707433	NA	5.66625	7.22044	2960.7	2969.49	0.00191382	0.00243154	113	119		189	GTTCC	Hap.B	AGGTAAT	Hap.A	GTGCA	Hap.B	Hap.I
190	NAGRI	aus	Admix	NA	NA	NA	NA	NA	NA	NA	NA	NA	NA	NA	NA	5.45382	10.1695	3251.08	3113.01	0.00167754	0.00326676	115	115		190	GTTCC	Hap.B	AGGTAAT	Hap.A	ACTYG	NA	Hap.I
191	DJ29	aus	Admix	5.62166	NA	3152.79	NA	0.00179848	NA	2066.87	NA	16007.7	NA	0.128572	NA	3.65644	5.39569	2876.74	3063.8	0.00127104	0.00176111	115	117		191	GTTCC	Hap.B	AGGTAAT	Hap.A	GTGCA	Hap.B	Hap.I
192	CHENGRI 1	aus	4	8.51092	9.58643	3016.16	2736.91	0.00280843	0.00350134	NA	4768.02	NA	16394.5	NA	0.27088	6.51513	7.13021	3454.42	3162.65	0.00188603	0.00225451	115	115		192	GTTCC	Hap.B	AGGTAAT	Hap.A	GTGCA	Hap.B	Hap.I
193	LALI BORO	aus	Admix	6.15687	13.4348	3201.83	3214.9	0.00184228	0.00380843	2010.25	3699.06	16068.9	15980.1	0.11862	0.221317	NA	NA	NA	NA	NA	NA	125	127		193	TCCGT	Hap.C	GTACTGC	Hap.B	ACTTG	Hap.A	Hap.I
194	JABAHUL	aus	1	5.95297	9.15935	2817.86	2849.56	0.00212416	0.00322498	4208.61	2968.38	17432.6	17495.7	0.249333	0.192158	5.33199	7.18944	2710.27	3200.44	0.00196733	0.00224639	115	113		194	GTTCC	Hap.B	AGGTAAT	Hap.A	GTGCA	Hap.B	Hap.I
195	RAJ MUNDO	aus	1	5.91829	NA	2873.07	NA	0.00208297	NA	2375.91	NA	15122.1	NA	0.141902	NA	4.21104	5.89603	3080.16	3120.08	0.00136715	0.0018897	107	110		195	GTTCC	Hap.B	AGGTAAT	Hap.A	GTGCA	Hap.B	Hap.I
196	TEPA BORO 508	aus	Admix	15.1039	18.3771	3295.98	2999.73	0.00458293	0.00618238	4032.2	2352.78	17858	13980.1	0.232426	0.161142	13.9123	16.2346	3295.12	2799.09	0.00422208	0.00579994	125	129		196	TCCGT	Hap.C	AGGTAAT	Hap.A	ACTTG	Hap.A
197	W 418	aus	Admix	6.29518	10.907	2878.32	2962.14	0.0022078	0.0037036	1493.98	2628.03	19168.6	16878.1	0.0779455	0.147755	7.75529	7.84082	3591.96	3169.45	0.00215907	0.00247387	113	115		197	GTTCC	Hap.B	AGGTAAT	Hap.A	GTGCA	Hap.B	Hap.I
198	WHITE DUBHI	aus	4	9.60673	11.3091	2738.04	2561.7	0.00351869	0.00454059	1916.62	3405.5	21429	15455.6	0.0898595	0.225089	7.71265	9.78067	3214.87	2529.98	0.00239905	0.00386591	113	119		198	GTTCC	Hap.B	AGGTAAT	Hap.A	ACTTG	Hap.A	Hap.I
199	ARC 7229	aus	2	17.6211	30.585	3831.04	3471.31	0.00459004	0.00927196	4048.91	2856.75	18784.1	12813.1	0.235504	0.298114	17.8157	NA	3224.63	NA	0.00552489	NA	127	NA		199	TCCGT	Hap.C	AGGTAAT	Hap.A	ACTTG	Hap.A	Hap.III
200	BJ 1	aus	Admix	7.56835	11.1503	3122.93	2902.19	0.00241301	0.00378619	3056.84	2376.2	14473.4	12995.5	0.213249	0.177373	8.40564	6.4716	2609.99	2799.13	0.00322056	0.00231201	121	119		200	GTTCC	Hap.B	AGGTAAT	Hap.A	GTGCA	Hap.B	Hap.I
201	Black Gora	aus	Admix	11.1034	15.9264	3293.29	2963.33	0.00330188	0.0053871	2665.1	3481.27	15077.5	14925.9	0.196644	0.238757	8.46132	11.3325	3011.02	3916.09	0.00281011	0.00289382	110	115		201	GTTCC	Hap.B	AGGTAAT	Hap.A	GTGCA	Hap.B	Hap.I
202	Dhala Shaitta	aus	Admix	7.82311	9.20137	2705.6	3278.76	0.00287581	0.00280974	2780.31	2435.45	21135.2	18871.4	0.125202	0.123915	NA	NA	NA	NA	NA	NA	115	115		202	GTTCC	Hap.B	AGGTAAT	Hap.A	GTGCA	Hap.B	Hap.I
203	DV85	aus	Admix	12.0604	15.3584	2898.25	3362.8	0.00420069	0.00455213	3933.2	2146.65	17639	16002	0.217013	0.189992	10.3119	14.8799	3051.86	3225.87	0.0033789	0.00461267	113	113		203	TCCGT	Hap.C	GTACTGC	Hap.B	GTGCA	Hap.B	Hap.II
204	DZ78	aus	Admix	5.71714	9.89876	3214.54	2978.62	0.00177348	0.00326312	585.93	6702.47	16390	15549.2	0.0364896	0.498693	3.48834	4.66777	3217.1	2980.14	0.00108431	0.00156629	113	113		204	GTTCC	Hap.B	AGGTAAT	Hap.A	GTGCA	Hap.B	Hap.I
205	Jhona 349	aus	Admix	13.6778	19.4963	3127.38	3008.29	0.00456404	0.00664927	5995.02	5487.88	15541.2	17320.4	0.415185	0.320733	20.4835	18.6397	3476.75	3080.8	0.00589156	0.00605029	113	117		205	TCCGT	Hap.C	GTACTGC	Hap.B	GTGCA	Hap.B
206	Kalamkati	aus	Admix	10.7968	11.5642	3034.38	3664.15	0.00354739	0.00314832	1417.45	2392.6	13975.8	17194.3	0.102028	0.134928	11.9307	10.8607	3591.57	2799.69	0.00332186	0.00387924	113	117		206	TCCGT	Hap.C	AGGTAAT	Hap.A	GTGCA	Hap.B	Hap.I
207	Kasalath	aus	4	9.19017	13.8819	2803.91	2622.95	0.00330088	0.00532033	2125.31	2945.87	16730.9	11218.3	0.139922	0.259089	7.91865	12.8452	2639.96	2680.69	0.00299953	0.00479175	123	129		207	GTTCC	Hap.B	AGGTAAT	Hap.A	ACTTG	Hap.A	Hap.I
208	T 1	aus	Admix	7.57223	7.94689	2708.74	2834.24	0.00283495	0.00285355	2714.27	3785.75	20624	18731.8	0.124107	0.178117	6.72175	NA	2497.27	NA	0.00269164	NA	115	115		208	GTTCC	Hap.B	AGGTAAT	Hap.A	GTGCA	Hap.B	Hap.I
209	T26	aus	Admix	8.46981	13.1169	3075.26	3020.71	0.00273018	0.00438682	3281.49	5229.8	18407.9	20835	0.165226	0.250731	9.21213	8.09615	2944.39	2781.76	0.00312871	0.00291045	117	117		209	TCCGT	Hap.C	AGGTAAT	Hap.A	GTGCA	Hap.B	Hap.I
210	ARC 6578	aus	2	12.1706	14.8034	3042.04	3153.41	0.00399081	0.00470919	3092.05	5019.19	17245.9	24237.8	0.191519	0.252563	12.8509	NA	3552.66	NA	0.00361726	NA	115	119		210	TCCGT	Hap.C	AGGTAAT	Hap.A	ACTTG	Hap.A	Hap.III
211	CTG 1516	aus	5	6.11821	7.41109	2673.31	2890.19	0.00226197	0.00256827	1877.91	2340.94	17413.9	20967.3	0.115872	0.114118	3.01036	6.8897	2950.59	2903.88	0.00102026	0.00237258	117	115		211	GTTCC	Hap.B	AGGTAAT	Hap.A	GTGCA	Hap.B	Hap.I
212	DD 62	aus	Admix	5.25983	8.91321	2872.58	3008.22	0.00183503	0.00294846	3553.71	1877.83	19073.2	16698	0.178888	0.108289	7.7102	6.56542	2843.92	2789.37	0.00271112	0.00235373	117	121		212	GTTCC	Hap.B	AGGTAAT	Hap.A	GTGCA	Hap.B	Hap.I
213	DJ 123	aus	1	3.85496	15.1405	3317.27	2858.38	0.00115241	0.00550812	1109.96	2450.46	19542.7	15280.8	0.056055	0.151434	3.31023	6.6203	3099.59	2890.9	0.00106796	0.00229005	109	110		213	GTTCC	Hap.B	AGGTAAT	Hap.A	GTGCA	Hap.B	Hap.I
214	DJ 24	aus	5	NA	7.59236	NA	2740.23	NA	0.00279776	2150.36	2567.84	14298.2	16639.6	0.152306	0.169398	7.8713	5.99707	2519.46	2646.32	0.00312421	0.00226619	121	121		214	GTTCC	Hap.B	AGGTAAT	Hap.A	GTGCA	Hap.B	Hap.I
215	DM 43	aus	Admix	10.785	18.5831	2878.14	3033.87	0.00378254	0.00617519	5727.24	2452.24	16733.5	15300.5	0.36431	0.162202	14.6851	12.591	3155.79	2855.87	0.00465338	0.00440883	117	115		215	TCCGT	Hap.C	GTACTGC	Hap.B	GTGCA	Hap.B	Hap.II
216	DM 56	aus	5	6.65397	7.83567	3562.59	3380.22	0.00192268	0.00226203	1323.85	3296.92	17668	17422.8	0.0794083	0.19542	3.87775	2.34688	2775.42	3166.47	0.00139718	0.000741167	119	121		216	GYYSY		AGGTAAT	Hap.A	GTGCA	Hap.B	Hap.I
217	DM 59	aus	5	11.61	NA	2789.82	NA	0.00414688	NA	3628.43	NA	12473.4	NA	0.283266	NA	7.33474	11.5881	2731.94	2926.84	0.00268482	0.00395927	119	121		217	GCCCC	Hap.A	AGGTAAT	Hap.A	GTGCA	Hap.B	Hap.I
218	DNJ 140	aus		8.09292	12.3702	3423.29	3266.43	0.00234389	0.00379255	3855.37	4918.34	23297.6	19239.6	0.160523	0.255709	8.81607	16.6514	NA	NA	NA	NA	119	121
219	DV 123	aus	5	7.32709	5.63689	2780.73	2974.21	0.00262901	0.00190258	1223.01	1272.44	18743.9	16691.9	0.0712977	0.0765042	4.73325	5.71374	3027.51	2765.85	0.00156341	0.00206582	115	113		219	GTTCC	Hap.B	AGGTAAT	Hap.A	GTGCA	Hap.B	Hap.I
220	Ghorbhai	aus	Admix	10.7441	7.35124	3315.94	3209.18	0.00330187	0.00230357	2029.52	4665.57	19621.7	17631.5	0.0989232	0.256965	5.90701	6.84229	2939.53	3173.74	0.00200951	0.00215591	121	121		220	GTTCC	Hap.B	AGGTAAT	Hap.A	GTGCA	Hap.B	Hap.I
221	Goria	aus	Admix	6.06779	8.99812	3283.68	2919.25	0.00194072	0.00309166	2241.55	1614.03	13049.5	9814.68	0.161117	0.159552	6.75169	5.42996	3287.13	3220.1	0.00205398	0.00168627	113	113		221	GTTCC	Hap.B	AGGTAAT	Hap.A	GTGCA	Hap.B	Hap.I
222	Jamir	aus	3	7.90939	12.5955	3152.28	3055.65	0.00248913	0.00426938	6180.26	4519.28	13994.9	10537.4	0.449806	0.448424	7.35942	10.3171	2846.75	3025.51	0.0025852	0.00341003	113	113		222	TCCGT	Hap.C	GTACTGC	Hap.B	GTGCA	Hap.B	Hap.I
223	Kachilon	aus	1	6.15929	10.9276	2705.28	3086.81	0.00227922	0.00351343	1933.6	3274.41	14221.4	12482.7	0.12427	0.296064	6.22268	NA	3495.54	NA	0.00178018	NA	112	115		223	GTTCC	Hap.B	AGGTAAT	Hap.A	GTGCA	Hap.B	Hap.I
224	DZ 193	aus		4.35848	7.99389	2819.06	2748.72	0.00156926	0.00288781	1397.02	3497.36	23323.1	17255.6	0.0575741	0.199538	4.31108	4.26787	NA	NA	NA	NA	NA	115
225	Karkati 87	aus	Admix	9.34995	11.1289	2694.27	2996.73	0.00345509	0.00379854	4674.07	5943.4	20987.2	17575.9	0.235338	0.379669	10.3629	24.4362	2813.93	3008.41	0.0036827	0.00812261	113	113		225	TCCGT	Hap.C	GTACTGC	Hap.B	GTGCA	Hap.B	Hap.I
226	ARC 10376	aus	1	8.01564	15.3182	2853.3	2997.46	0.00282225	0.00523844	3446.78	2556.54	19620.2	15026.8	0.180075	0.172165	6.88319	10.1608	2760.09	2630.54	0.00249383	0.00386263	115	117		226	GTTCC	Hap.B	AGGTAAT	Hap.A	GTGCA	Hap.B	Hap.I
227	9524	aus	2	12.5757	17.2425	3181.59	2938.82	0.00394716	0.00585197	3486.08	5984.34	18597.2	20249	0.189766	0.280292	8.08896	11.5976	2888.5	3151.54	0.0028004	0.00367997	115	125		227	TCCGT	Hap.C	AGGTAAT	Hap.A	ACTTG	Hap.A	Hap.I
228	Surjamkuhi	aus	5	5.19544	5.1659	2748.36	2600.3	0.00193992	0.00204462	1264.12	988.442	21735	18377.4	0.0574376	0.0598944	4.37206	3.08769	2379.25	2717.98	0.00183758	0.00113603	121	119		228	GTTCC	Hap.B	AGGTAAT	Hap.A	GTGCA	Hap.B	Hap.I
229	PTB 30	aus	Admix	11.3834	7.72576	2944.49	2891.97	0.00388567	0.00256116	1483.91	2198.61	17437.4	19801.9	0.0792781	0.109553	6.13688	6.84616	3097.45	2806.68	0.00198127	0.00243924	121	121		229	GYYSY		AGGTAAT	Hap.A	GTGCA	Hap.B	Hap.I
230	Bawoi	aus	Admix	9.78612	8.99038	2913.84	3012.15	0.00335685	0.002972	2016.82	1892.54	16313.8	14174.9	0.11832	0.135843	6.26005	7.28456	3355.99	2620.28	0.00186534	0.00278007	113	NA		230	GTTCC	Hap.B	AGGTAAT	Hap.A	GTGCA	Hap.B	Hap.I
231	Lakhai	Japonica		12.1437	10.0888	3214.71	3289.45	0.00374124	0.00308604	1677.42	5246.69	13919.3	16341.7	0.123037	0.314952	8.26957	8.44928	NA	NA	NA	NA	115	NA
233	Bogura	aus	3	9.38055	15.9925	2934.59	3488.4	0.00328487	0.00543622	5965.28	4739.93	14770.3	15407.5	0.39638	0.342923	9.49712	13.4348	3312.64	2650.74	0.00286693	0.00506831	117	117		233	TCCGT	Hap.C	AGGTAAT	Hap.A	GTGCA	Hap.B	Hap.I
234	Lahaya	Japonica		8.93235	7.56786	3393.66	3126.19	0.00255819	0.00237154	1189.79	2742.77	14864.5	11999	0.0799755	0.242455	7.62841	8.32375	NA	NA	NA	NA	121	119
235	Deshi boro	Indica		12.0739	20.2054	3368.96	3340.77	0.00356299	0.00611904	2448.74	4250.35	13364.2	13408.5	0.189943	0.322669	9.1463	18.2162	NA	NA	NA	NA	113	121
236	Tupa	aus	3	15.4943	20.3528	2682.84	2902.2	0.00575529	0.00746491	8671.48	3538.42	15975	12614.2	0.546611	0.284561	NA	NA	NA	NA	NA	NA	117	125		236	TCCGT	Hap.C	GTACTGC	Hap.B	GTGCA	Hap.B	Hap.I
237	Chhola boro	aus	3	10.7807	14.7403	3065.79	2820.31	0.00350998	0.00523959	3799.33	4234.1	13980.2	12881.7	0.278695	0.36599	8.99309	13.3995	3046.59	3180.89	0.00295186	0.0042125	119	117		237	TCCGT	Hap.C	GTACTGC	Hap.B	GTGCA	Hap.B	Hap.I
238	Chhola boro(2)	aus	3	4.08459	12.0896	3058.77	3321.67	0.00129507	0.00374094	6780.34	3820.37	15626.5	9566.43	0.396907	0.400163	10.3223	13.7562	3269.18	3370.34	0.00315747	0.00408154	113	113		238	TCCGT	Hap.C	AGGTAAT	Hap.A	GTGCA	Hap.B	Hap.I
239	Lafai	aus	3	9.90179	13.5638	3294.81	2844.58	0.00307027	0.00488701	4974.13	4138.84	14290.6	13042.5	0.332711	0.312265	9.44808	17.8102	3310.44	3211.59	0.00285403	0.0055456	113	117		239	TCCGT	Hap.C	AGGTAAT	Hap.A	GTGCA	Hap.B	Hap.I
241	Chaili boroi	aus	3	8.05604	15.9047	2643.33	2287.98	0.00304629	0.00710934	4382.38	6595.09	17096.9	12063.6	0.253875	0.549277	NA	NA	NA	NA	NA	NA	115	117		241	TCCGT	Hap.C	AGGTAAT	Hap.A	GTGCA	Hap.B	Hap.I
242	Sada boro	aus	3	9.98516	12.636	2710.19	2816.8	0.00372593	0.00450509	4141.76	3791.78	13704.4	10188.9	0.291776	0.405728	9.81389	12.6496	3201.42	3052.3	0.00306548	0.00414429	113	113		242	TCCGT	Hap.C	AGGTAAT	Hap.A	GTGCA	Hap.B
243	Gobir sail	Japonica		10.7255	13.9056	3163.13	3047.81	0.00342649	0.00445674	4671.78	3414.95	13001.9	18081.1	0.396381	0.322714	10.0229	8.83233	NA	NA	NA	NA	115	115
245	Tulsi boro	aus	3	9.42432	12.0196	3112.22	3241.11	0.00302855	0.00375138	2630.43	3906.79	20320.9	10677.9	0.130752	0.454478	NA	NA	NA	NA	NA	NA	121	117		245	TCCGT	Hap.C	AGGTAAT	Hap.A	GTGCA	Hap.B	Hap.I
246	Gachi	Japonica		NA	6.21412	NA	2739.14	NA	0.00226294	1167.07	2393.88	17088.9	16261.5	0.0683843	0.134293	6.18191	7.69515	NA	NA	NA	NA	119	117
248	Rata boro	Japonica	3	6.68154	10.7473	2748.8	2878.71	0.00247256	0.00367798	4804.3	2678.97	14897.7	10340	0.320406	0.2581	12.5991	15.3492	2840.45	2790.12	0.00443561	0.00550126	117	115		248	TCCGT	Hap.C	AGGTAAT	Hap.A	GTGCA	Hap.B	Hap.I
250	Bachi boro	Japonica		8.75371	9.15701	3135.45	2953.14	0.00270297	0.00308771	1901.77	2370.29	17689.3	16806.3	0.110724	0.135403	9.83482	7.87592	NA	NA	NA	NA	117	117
252	Asahi	Indica		15.8164	16.6522	3732.65	3209.79	0.00420824	0.0051426	3285.48	2680.44	23998.9	16237.7	0.13238	0.164624	19.458	24.9223	NA	NA	NA	NA	110	110
253	BR 3	Indica		6.59721	7.50605	3046.02	2901.25	0.00214694	0.0026569	1001.49	1600.32	18777.2	18008.3	0.0502035	0.0849624	6.04325	9.0662	NA	NA	NA	NA	142	139
254	BR 6	Indica		2.90329	4.78763	2438.14	3029.63	0.00120212	0.00156676	859.666	2379.45	22079.3	18756.8	0.0407197	0.134502	3.60632	4.96094	NA	NA	NA	NA	115	119
255	BR 16	aus	Admix	NA	6.58975	NA	2865.86	NA	0.00229837	1200.71	2619.91	22184.4	21151.1	0.0549978	0.121935	NA	NA	NA	NA	NA	NA	NA	NA		255	GCCCC	Hap.A	AGGTAAT	Hap.A	ACGTR	NA
256	BRRI dhan 28	Indica		5.07362	8.43446	2974.85	2740.75	0.00169885	0.00303131	1136.77	1707.44	24335.7	25184.8	0.0481808	0.0663085	8.7125	6.05759	NA	NA	NA	NA	119	121
257	BRRI dhan45	Indica		18.2123	12.6734	3049.55	2775.21	0.00621073	0.00456705	2398.96	5625.69	23397.8	21986.4	0.0973804	0.242007	7.24784	15.938	NA	NA	NA	NA	115	117
258	BRRI dhan47	Indica		11.9521	9.72524	3362.13	2836.57	0.00346512	0.00346423	1569.29	1635.18	25925.3	23727.8	0.0582582	0.0682716	4.53693	7.2831	NA	NA	NA	NA	123	127
259	BRRI dhan50	Indica		5.49526	4.21015	3337.43	2901.41	0.001617	0.00149221	435.694	1653.82	19874.3	23741.2	0.0211751	0.0684113	NA	NA	NA	NA	NA	NA	NA	NA
260	BINA dhan 5	Indica		7.68075	5.89448	3246.04	2633.09	0.00235772	0.00225129	1078.26	1098.49	14939.6	13167.4	0.0722228	0.0957688	6.40533	7.38404	NA	NA	NA	NA	138	142
261	Iratom 24	Indica		8.05666	8.08525	3074.17	2746.88	0.00270082	0.00294028	771.781	1657.69	17061.4	18122.9	0.0479581	0.0947756	5.17883	7.25484	NA	NA	NA	NA	125	129
262	IARI 6626	aus		21.2994	17.62	4167.38	3327.72	0.00509539	0.00519602	3171.87	1826.56	18270.9	14292.4	0.180232	0.159607	11.4898	NA	NA	NA	NA	NA	115	NA
263	IARI 7449	aus	2	14.1167	27.5033	3006.24	3450.68	0.00468919	0.00811564	5517.93	6649.82	19663.4	14766.5	0.289529	0.470641	NA	NA	NA	NA	NA	NA	117	117		263	TCCGT	Hap.C	AGGTAAT	Hap.A	ACTTG	Hap.A	Hap.III
265	Purple Puttu	aus	Admix	15.4011	NA	2949.54	NA	0.00512411	NA	3506.34	NA	23598	NA	0.147408	NA	15.4838	NA	2815.69	2965.71	0.00549913	NA	115	117		265	TCCGY	Hap.D	AGGTAAT	Hap.A	GTGCA	Hap.B	Hap.I
266	Polman	aus	Admix	8.07159	NA	2928.34	NA	0.00273487	NA	3881.76	NA	23606.5	NA	0.163503	NA	4.90804	6.88484	2646.18	3033.1	0.00185476	0.0022699	121	119		266	GTTCC	Hap.B	AGGTAAT	Hap.A	GTGCA	Hap.B	Hap.I
267	DJ 53	aus	5	5.09601	10.8658	3139.2	2956.51	0.00160766	0.00369898	783.998	1831.76	18677.2	16854.3	0.0419408	0.111105	5.1608	NA	3008.96	NA	0.00171515	NA	117	119		267	GTTCC	Hap.B	AGGTAAT	Hap.A	GTGCA	Hap.B	Hap.I
268	Ziri	aus	Admix	8.83951	11.1102	2925.34	2958.36	0.00305115	0.00373789	2521.14	1361.16	17672.8	13005.3	0.139453	0.104899	NA	NA	NA	NA	NA	NA	NA	NA		268	TCCGT	Hap.C	GTACTGC	Hap.B	GTGCA	Hap.B	Hap.I
269	IARI 6621	aus	2	12.4826	12.5467	3095.92	2805.89	0.00403704	0.0044472	2334.58	2394.08	21284.9	19532.4	0.111057	0.133705	9.29116	18.5457	2997.2	3496.26	0.00309995	0.00530443	121	121		269	TCCGT	Hap.C	AGGTAAT	Hap.A	GTGCA	Hap.B	Hap.III
270	P 32	aus	Admix	12.4578	NA	3161.89	NA	0.00392585	NA	2093.91	NA	17284.5	NA	0.122908	NA	15.2443	22.3982	4106.61	3529.17	0.00371213	0.0063466	121	119		270	TCCGT	Hap.C	AGGTAAT	Hap.A	GTGCA	Hap.B	Hap.I
271	99216	aus	2	17.2841	20.2697	3096.44	3030.93	0.00551101	0.00668896	3218.87	3463.23	17866.4	16522.7	0.175415	0.211465	11.7004	NA	2822.28	NA	0.00414572	NA	125	121		271	TCCGT	Hap.C	AGGTAAT	Hap.A	GTGCA	Hap.B	Hap.I
272	NP 97	aus	Admix	9.11859	9.0035	3220.11	3161.16	0.0028495	0.00284676	1385.66	3094.9	18809.8	22053.4	0.0637171	0.145943	5.77264	8.07252	3384.37	3265.08	0.00170568	0.00247238	117	117		272	GTTCC	Hap.B	AGGTAAT	Hap.A	GTGCA	Hap.B	Hap.I
273	DV 118	aus	5	NA	NA	NA	NA	NA	NA	NA	NA	NA	NA	NA	NA	5.01469	5.16689	2958.73	3176.04	0.00169488	0.00162683	115	115		273	GTTCC	Hap.B	AGGTAAT	Hap.A	GTGCA	Hap.B
274	Pachodi 427	aus	Admix	8.29784	10.4075	3222.9	3220.78	0.00258908	0.00322675	1887.35	2430.77	16043.3	13855.3	0.0981733	0.187114	6.49617	9.33652	3453.45	3210.66	0.00188107	0.00290798	125	121		274	GTTCC	Hap.B	AGGTAAT	Hap.A	GTGCA	Hap.B	Hap.I
275	Bowalia	aus	Admix	6.53235	8.68333	3081.06	2795.5	0.00199519	0.00313307	3558.69	3671.53	17092.7	7712.34	0.218035	0.464106	11.6447	10.7954	2829.66	2899.19	0.00411523	0.00372359	113	113		275	GTTCC	Hap.B	AGGTAAT	Hap.A	GTGCA	Hap.B	Hap.I
277	ARC 10378	aus		4.99541	8.04042	2507.72	2304.73	0.00190474	0.00324563	3056.59	2156.12	19830.7	9692.52	0.157096	0.206466	8.47098	5.77159	NA	NA	NA	NA	NA	113
278	DA 24	aus	Admix	4.36096	6.93039	3107.18	3366.02	0.00145364	0.00206817	2582.24	2587.36	18825	15994	0.137931	0.157076	2.34688	3.17962	3385.97	3533.8	0.000693119	0.000899773	113	115		278	GTTCC	Hap.B	AGGTAAT	Hap.A	GTGCA	Hap.B	Hap.I
279	Thubri	aus	Admix	5.19842	6.99057	2628.25	2651.13	0.00198691	0.00271796	3693.1	3409.56	18544.3	18368.2	0.185006	0.189144	5.86461	7.84303	2740.58	2808.54	0.00213992	0.00279257	111	115		279	GTTCC	Hap.B	AGGTAAT	Hap.A	GTGCA	Hap.B	Hap.I
280	Fulbadam	aus	Admix	12.5428	24.9566	2642.99	3057.86	0.00473872	0.00815174	4214.54	3816.96	21795	12277.8	0.190234	0.303729	15.0173	16.0006	3022.73	2786.26	0.00496813	0.00574267	119	115		280	GTTCC	Hap.B	GTACTGC	Hap.B	GTGCA	Hap.B	Hap.I
281	AZUCENA	Japonica		NA	NA	NA	NA	NA	NA	NA	NA	NA	NA	NA	NA	NA	NA	NA	NA	NA	NA	NA	NA
282	DOM SUFID	Japonica		NA	8.57942	NA	3174.76	NA	0.00271595	375.858	2994.75	15651.8	16704.5	0.0228971	0.155612	5.1641	8.30463	NA	NA	NA	NA	117	119
283	DULAR	aus	Admix	4.67965	NA	2780.79	NA	0.00165925	NA	1750.36	NA	24497.9	NA	0.0671575	NA	4.71552	4.30926	3348.9	3080.06	0.00140808	0.00139908	110	113		283	GTTCC	Hap.B	AGGTAAT	Hap.A	GTGCA	Hap.B	Hap.I
284	FR 13 A	aus	4	11.9152	NA	3094.86	NA	0.00386396	NA	2826.87	NA	15783.6	NA	0.179558	NA	12.3583	16.8783	2972.51	2837.21	0.00415754	0.00594891	121	115		284	TCCGT	Hap.C	AGGTAAT	Hap.A	ACTTG	Hap.A	Hap.I
285	IR 64-21	Indica		5.74662	6.60563	2678.7	2566.4	0.00224057	0.00263489	1347.99	1449.49	19602.8	21539.7	0.0671516	0.0637425	4.3473	NA	NA	NA	NA	NA	123	123
286	LI-JIANG-XIN-TUAN-HEI-GU	Japonica		15.9846	NA	2804.81	NA	0.00570286	NA	2522.01	NA	14115.7	NA	0.262204	NA	25.1062	NA	NA	NA	NA	NA	104	106
287	M 202	Japonica		21.3527	NA	3699.87	NA	0.00564125	NA	1754.84	NA	16138.9	NA	0.116492	NA	23.3566	NA	NA	NA	NA	NA	112	NA
288	MINGHUI 63	indica	Admix	3.33085	NA	3160.94	NA	0.00106549	NA	2073.33	NA	17167	NA	0.121014	NA	6.40317	7.01538	3126.82	3034.47	0.00204782	0.00231189	121	115		288	GTTCC	Hap.B	AGGTAAT	Hap.A	GCGCA	Hap.B
289	MOROBEREKAN	Japonica		14.983	NA	3269.18	NA	0.00455894	NA	1314.52	NA	15223	NA	0.0891664	NA	7.53961	NA	NA	NA	NA	NA	127	127
290	N 22	aus	Admix	3.82087	NA	3227.71	NA	0.00117266	NA	2893.23	3729.8	18087	15992.9	0.179601	0.224406	5.31842	5.96796	3480.04	3028.12	0.00152826	0.00197085	113	117		290	GTTCC	Hap.B	AGGTAAT	Hap.A	GTGCA	Hap.B	Hap.I
291	NIPPONBARE	Japonica		20.8702	13.1265	2957.3	2731.21	0.00677231	0.00476529	1602.92	1801.02	19605.8	13530.8	0.0795173	0.131661	NA	NA	NA	NA	NA	NA	NA	NA
292	POKKALI	Indica		8.02641	NA	2555.55	NA	0.00348694	NA	2236.25	NA	17324.7	NA	0.124873	NA	8.28699	NA	NA	NA	NA	NA	127	129
293	SADU CHO	Indica		6.12533	9.09851	3033.17	2865.25	0.0020556	0.00321077	3087.49	NA	19824.6	NA	0.190614	NA	NA	NA	NA	NA	NA	NA	115	119
294	SANHUANGZHAN NO 2	Indica		5.60585	3.60068	2676.58	2160.12	0.00202698	0.00168016	1405.96	1392	17509.5	15846	0.0856988	0.0921301	NA	NA	NA	NA	NA	NA	127	125
295	SWARNA	Indica		NA	NA	NA	NA	NA	NA	NA	NA	NA	NA	NA	NA	NA	NA	NA	NA	NA	NA	NA	NA
296	TAINUNG 67	Japonica		12.636	14.5126	2991.03	2814.92	0.00424212	0.00515726	2082.32	1640.08	20932.5	18421.2	0.0983066	0.0870507	NA	NA	NA	NA	NA	NA	NA	NA
297	ZHENSHAN 97 B	Indica		3.01099	6.61338	3040.4	2997.03	0.000992873	0.00224773	1301.03	1150.46	26910.1	22179.4	0.047323	0.0522608	7.40091	6.88366	NA	NA	NA	NA	113	113
298	ASWINA	Indica		11.2077	11.8921	2948.61	3266.23	0.00384806	0.00364767	2375.53	2561.13	14418.3	12033.2	0.261594	0.21086	7.02874	6.54566	NA	NA	NA	NA	113	117
299	CYPRESS	Japonica		10.4673	NA	2991.66	NA	0.003553	NA	1557.57	NA	19646.8	NA	0.0757933	NA	7.23518	NA	NA	NA	NA	NA	127	129

## Sheet: TableS2
Table S2. Descriptive statistics for Na+, K+ concentration and Na+/K+ ratio analysis in year 2013 and 2014 under AWD and CF.
Years	Traits	Treatment	Mean	SD	Min	Median	Max
2013	Grain Na+ (mg kg-1)	AWD	8.55	3.59	2.16	8.01	24.49
		CF	10.87	4.6	3.6	9.65	30.59
	Grain K+ (mg kg-1)	AWD	3014	280	2089	3014	4167
		CF	2964	253	2160	2960	3759
	Grain Na+/K+ ratio	AWD	0.0028	0.0011	0.0007	0.0027	0.0068
		CF	0.0037	0.0015	0.0012	0.0032	0.0093
	Shoot Na+ (mg kg-1)	AWD	2556	1270	376	2291	8672
		CF	3120	1463	706	2755	10854
	Shoot K+ (mg kg-1)	AWD	18174	2936	11532	17988	26910
		CF	15642	3210	7712	15577	25185
	Shoot Na+/K+ ratio	AWD	0.1488	0.0875	0.0212	0.1245	0.5466
		CF	0.2182	0.1269	0.0523	0.1857	0.8846
2014	Grain Na+ (mg kg-1)	AWD	7.67	3.47	2.35	7.06	25.11
		CF	9.46	4.61	2.35	8.08	24.92
	Grain K+ (mg kg-1)	AWD	3106	324	2342	3099	4107
		CF	3072	254	2378	3090	3916
	Grain Na+/K+ ratio	AWD	0.0024	0.001	0.0007	0.0022	0.0059
		CF	0.0031	0.0015	0.0007	0.0027	0.0081

## Sheet: TableS3
Table S3. PCA for Na+, K+ concentration and Na+/K+ ratio under AWD and CF conditions.
Traits	PC1	PC2	PC3
AWD grain Na+ year 1	0.717021	-0.302366	-0.410561
CF grain Na+ year 1	0.798663	-0.11218	-0.128421
AWD grain K+ year 1	0.14127	-0.68693	0.230842
CF grain K+ year 1	0.0658248	-0.709751	0.281517
AWD grain Na+/K+ ratio year 1	0.728926	-0.108693	-0.489577
CF grain Na+/K+ ratio year 1	0.803378	0.0440038	-0.169074
AWD shoot Na+ year 1	0.704346	0.11265	0.281881
CF shoot Na+ year 1	0.580765	0.231822	0.345491
AWD shoot K+ year 1	-0.382009	-0.222863	-0.42849
CF shoot K+ year 1	-0.380499	-0.196892	-0.464829
AWD shoot Na+/K+ ratio year 1	0.753858	0.212132	0.364865
CF shoot Na+/K+ ratio year 1	0.653863	0.322521	0.482824
AWD grain Na+ year 2	0.800379	-0.193139	-0.190456
CF grain Na+ year 2	0.849194	-0.0161212	-0.0922677
AWD grain K+ year 2	0.143968	-0.639945	0.221302
CF grain K+ year 2	0.0839762	-0.676896	0.364184
AWD grain Na+/K+ ratio year 2	0.807378	-0.0305183	-0.247274
CF grain Na+/K+ ratio year 2	0.850845	0.10706	-0.145751
Standard deviation	2.6904	1.5215	1.3636
Proportion of variance	0.4021	0.1286	0.1033
Cumulative Proportion	0.4021	0.5307	0.634

## Sheet: TableS4
Table S4. The proportion of variations explained by BAAP group. BAAP groups identified by Norton et al. (2018).
Traits	fastSTRUCTURE groups
AWD grain Na+ year 1	16.6%***
CF grain Na+ year 1	21.4%***
AWD grain K+ year 1	11.1%***
CF grain K+ year 1	8.9%***
AWD grain Na+/K+ ratio year 1	14.9%***
CF grain Na+/K+ ratio year 1	21.9%***
AWD shoot Na+ year 1	34.3%***
CF shoot Na+ year 1	28.5%***
AWD shoot K+ year 1	19.9%***
CF shoot K+ year 1	28.8%***
AWD shoot Na+/K+ ratio year 1	47.0%***
CF shoot Na+/ K+ ratio year 1	47.3%***
AWD grain Na+ year 2	16.9%***
CF grain Na+ year 2	27.6%***
AWD grain K+ year 2	6.9%**
CF grain K+ year 2	7.3%**
AWD grainNa+/K+ ratio year 2	17.2%***
CF grain Na+/ K+ ratio year 2	28.0%***
*p<0.05, **p<0.01, ***p<0.001

## Sheet: TableS5
Table S5. The Pearson correlation of Na+, K+ concentration and Na+/K+ ratio in different experiments (hydroponic, soil, field).
A		Hydroponic shoot Na	Soil shoot Na
	Field AWD grain Na+ year1	0.32***	0.20**
	Field CF grain Na+ year1	0.28***	0.32***
	Field AWD shoot Na+ year1	0.19**	0.21**
	Field CF shoot Na+ year1	0.18*	0.18*
	Field AWD grain Na+ year2	0.25***	0.22**
	Field CF grain Na+ year 2	0.27***	0.26**
B		Hydroponic shoot K	Soil shoot K
	Field AWD grain K+ year1	NS	NS
	Field CF grain K+ year1	NS	NS
	FieldAWD shoot K+ year1	NS	0.20**
	Field CF shoot K+ year1	NS	0.18*
	Field AWD grain K+ year2	NS	NS
	Field CF grain K+ year 2	NS	NS
C		Hydroponic shoot Na/K	Soil shoot Na/K
	Field AWD grain Na+/K+ year1	0.31***	NS
	Field CF grain Na+/K+ year1	0.22**	0.28***
	Field AWD shoot Na+/K+ year1	0.15*	0.30***
	Field CF shoot Na+/K+ year1	NS	0.27**
	Field AWD grain Na+/K+ year2	0.24**	NS
	Field CF grain Na+/K+ year 2	0.21*	0.20*
	notes: Plant in field is under non-salt stress. Plant in hydroponic is under salt stress EC ~7dS/m. Plants in the soil is under salt stress grudually increased from 2 dS/m to 9 dS/m
	*** p<0.001 **p<0.01 *p<0.05 NS=nonsignificant

## Sheet: TableS6
Table S6. QTLs detected in this study and comparison these QTLs with the QTLs detected in the hydroponic and soil experiment under salt stress.
		QTLs detected in this study under field screening environemnt																											QTL dected in Chen et al.(2020) under hydroponic system in salt stress		QTL dected in Chen et al.(2020) under soil sytem in salt stress
Chr	QTL start (Mbp)	QTL stop (Mbp)	No. of Significant SNPs	Grain Na+ year1 AWD	p value	Grian Na+ year2 AWD	p value	Grain Na+ year1 CF	p value	Grain Na+ year2 CF	p value	Shoot Na+ year1 AWD	p value	Shoot Na+ year1 CF	p value	Grain Na+/K+ ratio year1 AWD	p value	Grain Na+/K+ ratio year2 AWD	p value	Grain Na+/K+ ratio year1 CF	p value	Grain Na+/K+ ratio year2 CF	p value	Shoot Na+/K+ ratio year1 AWD	p value	Shoot Na+/K+ ratio year1 CF	p value	QTLs associated with traits	salt related traits	peak position(Mb)	salt related traits	peak position (Mb)
1	0.732	0.875	10	0.732	2.48e-05							0.875	3.24e-06															2
1	0.86	1.064	13	1.038	3.56e-06			1.002	1.2e-05							1.03821	3.49e-05											3			salt injury score	0.958
1	1.96823	2.14388	4																					2.12979	3.96e-06			1			Relative shoot length	1.935
1	10.953	11.397	6729	11.057	1.32e-06	11.154	1.24e-09			11.158	1.21e-09					11.2059	2.23e-06	11.1543	9.66e-10	11.2053	8.9e-06	11.1584	2.27e-10	11.2586	3.2e-06			8
1	11.1688	11.589	15059	11.509	1.68e-08	11.412	2.13e-09	11.491	7.82e-07	11.479	8.21e-11	11.387	6.12e-08			11.5087	2.96e-09	11.4117	3.98e-11	11.5087	1.37e-06	11.4792	2.92e-11	11.5066	7.86e-09			10	Na and Na/K ratio	both are at 11.382
1	11.5211	11.6235	394															11.5811	3.81e-07			11.5221	6.97e-07					2	Relatve shoot biomass	11.645
1	13.166	13.166	4									13.166	1.57e-05	13.166	3.48e-05													2
1	16.29	16.691	24									16.508	1.1e-06											16.5555	5.01e-05			2	Relative root length	16.557	Na	16.704
1	17.006	17.356	14									17.18	2.3e-07											17.18	1.88e-05			2	Relative root length	17.231
1	17.502	17.865	15									17.74	1.94e-06															1
1	18.034	18.258	4							18.258	1.36e-05																	1	Relative root length	18.248
1	18.333	18.475	261									18.407	1.28e-06											18.4037	1.75e-06			2
1	20.298	20.2987	6			20.299	4.49e-05											20.2984	4.22e-05									2
1	27.0798	27.3237	224	27.154	4.8e-06											27.3	5.72e-06											2
1	28.748	28.856	6					28.852	1.82e-05																			1
1	30.1611	30.331	7	30.234	1.31e-05											30.2341	5.24e-07											2
1	30.9685	30.9688	2																					30.9685	7.07e-06			1	Relative root biomass	30.891
2	2.184	2.324	3	2.315	3e-05																							1			Relative tiller number	2.318
2	5.9	5.904	3					5.901	2.79e-05																			1
2	19.203	19.246	429	19.221	2.95e-06			19.209	2.02e-07							19.2214	2.96e-05			19.2086	2.02e-06							4
2	19.569	19.763	10			19.569	2.33e-05																					1	K	19.671
2	23.9928	24.1239	167									24.018	6.72e-06											24.0166	6.64e-08			2
2	24.479	24.4786	2			24.479	9.46e-05																					1	Relative root length	24.317
2	27.36	27.398	4	27.36	6.04e-05							27.387	3.04e-06															2	Na and K	both were at 27.484
2	28.5089	28.5653	2																					28.5653	1.54e-05			1
2	29.586	29.642	166	29.63	2.56e-06											29.635	3.6e-06											2
2	29.656	30.14	376	29.898	1.65e-06	29.82	1.39e-05									29.8878	1.57e-06											3
2	29.9536	30.345	265	30.196	4.89e-06											30.1963	1.11e-06											2	Na and Na/K	30.046/29.994
2	31.8186	31.8186	2																					31.8186	1.11e-05			1
3	2.75672	2.76511	2																			2.75672	5.04e-05					1
3	3.226	3.255	5					3.226	4.26e-05																			1
3	25.205	25.423	7	25.205	9.88e-06											25.2053	2.57e-05											2	Na/K	25.205
3	26.706	26.856	7	26.75	1.33e-05																							1
3	27.668	27.668	2	27.668	1.02e-06																							1
4	0.066656	0.277418	75					0.136	1.65e-06											0.144747	5.25e-07							2
4	0.507889	0.508742	6			0.508	2.27e-06											0.507889	4.16e-07									2
4	1.82	1.89	16			1.827	2.29e-05																					1
4	5.36168	5.36168	6					5.362	6.31e-07											5.36168	2.26e-07							2
4	13.8697	13.9027	22							13.902	4.41e-05											13.8697	3.96e-05					2
4	28.7033	28.817	58									28.712	2.14e-05	28.817	1.29e-05									28.7124	2.77e-06			3
4	29.6143	29.6157	4																					29.6143	6.53e-05			1	salt injury score	29.418	Relative shoot length	29.684
4	31.1648	31.1648	4	31.165	8.1e-05											31.1648	1.29e-05											2
4	34.8417	34.8418	3																			34.8417	1.55e-05					1
5	1.035	1.044	2	1.035	6.09e-05																							1
5	2.795	2.821	3			2.821	4.17e-05																					1			Relative root/total biomass	2.644/2.663
5	3.153	3.375	154					3.341	2.22e-07											3.34083	9.01e-07							2
5	6.442	6.494	2									6.442	8.37e-06															1
5	7.342	7.36235	4	7.356	6.97e-06											7.36235	2.34e-05											2
5	13.708	13.708	2							13.708	2.81e-05																	1
5	16.9569	16.9978	61											16.963	6.56e-06									16.9627	9.03e-06	16.9832	1.54e-06	3	Relative shoot length	16.959
5	21.745	21.75	2																					21.745	4.46e-05			1
5	22.2199	22.2231	4																					22.2226	4.25e-05			1
5	22.5911	22.5913	2																					22.5911	7.89e-05			1
6	1.07071	1.29007	22																					1.17088	3.36e-06			1	Relative root length	1.274
6	5.916	5.916	3									5.916	5.15e-05															1
6	21.443	21.6285	12	21.629	4.54e-06							21.443	1.82e-05			21.6285	2.4e-05							21.443	3.38e-05			4
6	23.109	23.1606	2																					23.109	9.84e-05			1
6	25.082	25.158	373					25.104	9.66e-08											25.1059	8.22e-07							2
7	7.32672	7.32676	6																					7.32672	1.14e-07			1	Relative root length	7.239
7	9.536	9.537	26			9.536	3.67e-06			9.537	8.57e-06							9.53647	6.16e-07			9.53657	1.7e-06					4	Na	9.537	Na/K ratio	9.473
7	9.823	9.823	3	9.823	6.77e-05																							1
7	10.7427	10.851	12									10.749	1.2e-05													10.7429	1.78e-05	2
7	11.2861	11.4875	2																					11.2861	6.85e-05			1
7	11.899	11.9039	5									11.899	9.23e-06											11.9038	1.13e-05			2			Na/K	11.964
7	12.6745	12.8377	14									12.777	9.55e-09	12.838	3.91e-05									12.7774	8.42e-07	12.8377	1.74e-05	4			Na/K	12.865
7	13.3586	13.3642	4																					13.3586	3.83e-05			1
7	18.1377	18.272	2																					18.272	1.75e-05			1			Relative shoot biomass	18.122
7	18.519	18.643	31									18.643	1.71e-06											18.6425	6.91e-06			2
7	25.7398	25.7398	6							25.74	4.68e-05											25.7398	4.68e-05					2	Relative shoot length	25.913
7	29.367	29.367	2									29.367	3.81e-05															1			Relative root biomass	29.311
8	0.124762	0.201413	6					0.182	2.44e-05											0.182287	5.04e-05							2	Relative shoot/total biomass /Na/K	0.123/0.123/0.005
8	6.7521	6.75211	2																					6.7521	9.18e-05			1
8	17.4544	17.4544	2																					17.4544	3.17e-05			1
8	18.4	18.582	2							18.582	5.62e-06																	1
9	0.848804	1.003	5							0.849	2.15e-05											0.854342	8.84e-05					2
9	1.56	1.568	4							1.568	3.13e-06											1.56832	2.09e-05					2
9	2.175	2.371	2							2.371	2.85e-05																	1
9	2.895	3.11	3							2.895	6.09e-05																	1
9	3.564	3.995	9							3.784	7.02e-06											3.78377	3.45e-05					2
9	4.071	4.284	4							4.071	5.09e-05																	1
9	5.339	5.579	4							5.579	8.45e-06																	1			Na/K	5.372
9	7.10056	7.10599	2																					7.10599	2.46e-05			1
9	10.1229	10.1545	2															10.1229	4.86e-05									1
9	11.761	11.776	2	11.761	6.45e-05																							1
9	14.236	14.4192	4									14.236	3.64e-05											14.4192	2.17e-06			2
10	7.29293	7.40646	5																					7.29394	1.57e-07			1
10	23.0421	23.0993	2																					23.0993	1.54e-05			1
11	2.30555	2.30557	2																					2.30557	7.01e-05			1
11	16.883	16.889	2									16.889	2.51e-05															1
11	17.6067	17.8518	49							17.7	4.7e-05											17.7004	2.28e-06	17.618	3.99e-05			3
11	19.1852	19.2511	8																					19.2205	4.39e-05			1
11	19.6369	19.6661	41			19.644	9.39e-06											19.6427	1.27e-05									2
11	20.7055	20.7685	202							20.753	4.25e-07											20.7534	3.58e-08					2
11	21.0384	21.081	5											21.081	3.49e-05							21.0384	8.22e-05					2			Na and Na/K	21.132 and 21.132
11	22.736	22.88	5	22.763	1.29e-05																							1
11	22.93	22.931	3									22.93	8.84e-05															1
11	24.072	24.086	29	24.078	1.42e-06																							1
11	25.241	25.2551	42			25.243	7.93e-06			25.243	5.05e-07											25.2429	2.12e-07					3
11	25.6315	26.0563	33			25.809	1.67e-05	25.873	2.56e-05	25.83	1.46e-05	25.632	5.62e-05					25.8327	5.39e-05			25.8765	2.92e-05	25.6315	8.06e-05			7			Relative tiller number	25.669
12	0.480003	0.480613	2																			0.480613	4.81e-05					1
12	2.936	2.938	3			2.936	7.75e-06																					1
12	9.045	9.229	6							9.229	2.98e-05																	1	Relative shoot length	9.101
12	15.625	15.635	2					15.625	9.64e-06																			1
12	15.99	16.171	8					16.074	1.99e-06																			1	Salt injury score	15.878	Relative tiller number	16.042
12	21.6108	21.6108	2																					21.6108	9.11e-08			1
12	23.4898	23.5252	162							23.498	5.41e-06											23.4978	6.4e-07					2
Total		106		23		14		14		21		22		5		13		9		8		18		37		3				16		13
notes: Fonts to indicate significance. normal: 1e –5 <= P value < 1e–4; Italic: 1e –6 <= P value < 1e–5; underline: 1e –7 <= P value < 1e–6; bold: P value <1e –7. QTLs were detected in current study and the study of Chen et al.(2020) were highlighted in yellow color.

## Sheet: TableS7
Table S7. The genes in the LD block region (on chromosome 1 from 11.24 to 11.52 Mb) and their expression data obtained from reported studies.
								Shankar et al 2016.						Buti et al 2020						Walia et al 2007b
All genes on Chromosome1 between 11.24-11.52Mb excluding the (re)transposon and hypothetical genes from RGAP					Campbell et al. 2020a			Differential gene expression under control (Ct) with respect to IR64 (Log2 fold change) in seedling stage			Differential gene expression in N22 under salinity (Ss) stress (Log2 fold change) in seedling stage			RNA Expression under control and salt stress in sensitive cultivar (Vialone Nano) in seedling stage			Expression under control and salt stress in tolerance cultivar (Baldo) in seedling stage					M103(salt sentsitive) and Agami(salt tolerance) in control condition RNA expression			M103( sentsitive) and Agami(tolerance) in salt stress imposed in panicle intiation stage RNA expression
Chr	Msu_Loci	Start(bp)	stop(bp)	Annotation	Fold change between the indica and joponica	P values(expresion between the two subspecies(FDR<0.001)(STable 3) )	FDR	N22-Ct	p-value	Reg.	N22-Ss	p-value	Reg.	CK	salt	p value	ck	salt	P value	MSU7	Affymetrix probe ID	logFC	P.Value (M103(salt sentsitive) and Agami(salt tolerance) in control condition RNA expression)	adj.P.Val(M103(salt sentsitive) and Agami(salt tolerance) in control condition RNA expression)	logFC(M103(salt sentsitive) and Agami(salt tolerance) in salt stress imposed in panicle intiation stage RNA expression)	P.Value(M103(salt sentsitive) and Agami(salt tolerance) in salt stress imposed in panicle intiation stage RNA expression)	adj.P.Val(M103(salt sentsitive) and Agami(salt tolerance) in salt stress imposed in panicle intiation stage RNA expression)	notes
Chr1	LOC_Os01g19820	11245197	11246756	universal stress protein domain containing protein, putative, expressed	-0.587592	2.5e-05	9.6e-05													LOC_Os01g19820	Os.26698.1.S1_a_at	-2.87929	0.000137	0.000877	-1.22811	0.335	0.409
																				LOC_Os01g19820	Os.26698.4.S1_s_at	-2.97725	0.000272	0.000995	-1.45864	0.252	0.337
																				LOC_Os01g19820	Os.26698.4.S1_x_at	-2.66558	0.000448	0.001298	-1.06032	0.405	0.473
Chr1	LOC_Os01g19840	11249654	11251232	60S ribosomal protein L29-2, putative, expressed	-0.155028	0.0440466	0.0839221							82	67.91	0.04				LOC_Os01g19840	Os.1082.1.S1_a_at	-2.48246	0.00014	0.000877	-1.87057	0.142	0.268
																				LOC_Os01g19840	Os.1082.1.S1_x_at	-2.54506	0.000126	0.000877	-1.91137	0.133	0.267
																				LOC_Os01g19840	Os.1082.2.S1_at	-2.53972	0.000158	0.000877	-1.94177	0.127	0.267
Chr1	LOC_Os01g19850	11254144	11261684	amino acid permease family protein, putative, expressed	0.667798	4.45e-07	2.35e-06													LOC_Os01g19850	OsAffx.21945.2.S1_x_at	-2.94402	0.000178	0.000885	-1.79701	0.158	0.271
Chr1	LOC_Os01g19860	11264170	11266136	expressed protein																LOC_Os01g19860	OsAffx.21945.3.S1_at	-2.01595	0.0735	0.087987	-1.26329	0.321	0.397
																				LOC_Os01g19860	OsAffx.21945.3.S1_s_at	-2.96845	0.0717	0.086134	-0.487324	0.702	0.743
Chr1	LOC_Os01g19870	11272155	11278214	hydrolase, acting on carbon-nitrogen, putative, expressed	0.130553	0.00296488	0.00742693													LOC_Os01g19870	Os.12462.1.S1_at	-2.56963	0.000335	0.001098	-2.09479	0.0998	0.267
																				LOC_Os01g19870	Os.48010.1.S1_at	-2.54675	9.59e-05	0.000877	-2.21024	0.0825	0.267
Chr1	LOC_Os01g19880	11283364	11284127	expressed protein																LOC_Os01g19880	Os.43043.1.S1_at	-3.76623	0.00447	0.007739	-1.70087	0.181	0.283
Chr1	LOC_Os01g19910	11307284	11307814	expressed protein																LOC_Os01g19910	OsAffx.11122.1.S1_at	-0.83741	0.521	0.53349	-1.28404	0.313	0.39
Chr1	LOC_Os01g19940	11316601	11320197	expressed protein	0.178291	0.00310395	0.00774621				1.42463	0.005	Up							LOC_Os01g19940	Os.43040.1.S1_at	-1.5003	0.0511	0.063865	-3.35959	0.00831	0.129
																				LOC_Os01g19940	Os.43040.1.S1_x_at	-1.34515	0.315	0.330454	-3.33932	0.0087	0.131
																				LOC_Os01g19940	Os.8545.1.S1_at	-0.596539	0.557	0.568297	-2.03955	0.109	0.267
																				LOC_Os01g19940	Os.8545.1.S1_s_at	-0.781442	0.319	0.334818	-1.33079	0.296	0.375
Chr1	LOC_Os01g19950	11321841	11322752	expressed protein																LOC_Os01g19950	OsAffx.11123.1.S1_at	-2.46344	0.0263	0.03561	-2.11384	0.0968	0.267
Chr1	LOC_Os01g19970	11350507	11356863	MYB family transcription factor, putative, expressed	0.337345	0.452958	0.495409													LOC_Os01g19970	OsAffx.21941.1.S1_s_at	-1.5887	0.00695	0.011245	-0.524471	0.68	0.723
Chr1	LOC_Os01g19990	11364355	11365344	expressed protein	-0.113268	0.225825	0.309823													LOC_Os01g19990	Os.28809.1.S1_at	-4.25432	1.27e-05	0.000877	-3.71969	0.00347	0.088
Chr1	LOC_Os01g20000	11367016	11367264	expressed protein																LOC_Os01g20000	Os.34436.1.S1_at	-2.18492	0.0772	0.091937	-1.37223	0.281	0.362
Chr1	LOC_Os01g20010	11369593	11369859	expressed protein																	NA	NA	NA	NA	NA	NA	NA
Chr1	LOC_Os01g20030	11378988	11379725	expressed protein																	NA	NA	NA	NA	NA	NA	NA
Chr1	LOC_Os01g20060	11389453	11389920	expressed protein																	NA	NA	NA	NA	NA	NA	NA
Chr1	LOC_Os01g20100	11409812	11410165	expressed protein																LOC_Os01g20100	OsAffx.23310.1.S1_at	-2.75392	0.00196	0.003896	-2.14822	0.0915	0.267
Chr1	LOC_Os01g20110	11412131	11421047	expressed protein	-0.104486	0.565094	0.594622	-1.70712	0.0231	Down	-1.27444	0.04635	Down							LOC_Os01g20110	Os.33704.1.S1_at	-2.08626	0.00506	0.00859	-2.16322	0.0892	0.267
																				LOC_Os01g20110	Os.33704.3.S1_x_at	-1.24723	0.0106	0.016134	-0.795272	0.532	0.589
Chr1	LOC_Os01g20120	11426336	11430967	expressed protein	0.0711393	0.192884	0.295642													LOC_Os01g20120	Os.23605.1.A1_at	-2.88956	7.75e-05	0.000877	-2.28997	0.072	0.267
																				LOC_Os01g20120	Os.55011.1.S1_x_at	-2.38473	0.000852	0.002021	-1.929	0.13	0.267
Chr1	LOC_Os01g20140	11444192	11444686	latency associated nuclear antigen, putative, expressed																LOC_Os01g20140	NA	NA	NA	NA	NA	NA	NA
Chr1	LOC_Os01g20160	11458955	11463442	OsHKT1;5 - Na+ transporter, expressed	1.18874	9.38e-09	6.67e-08													LOC_Os01g20160	Os.30563.1.S1_at	-3.65698	7.54e-05	0.000877	-3.47566	0.00632	0.114	In the paper of "Genome-Wide Association Studies Reveal the Genetic Basis of Ionomic Variation in Rice", this gene was reported for Na accumulation under non-salt stress
Chr1	LOC_Os01g20170	11472467	11475066	expressed protein																LOC_Os01g20170	OsAffx.21938.2.S1_s_at	-0.61232	0.362	0.376994	-0.079822	0.95	0.959
Chr1	LOC_Os01g20204	11501218	11502840	expressed protein										0.5	8.72	0.04	0.44	3.34	0.003		NA	NA	NA	NA	NA	NA	NA
Chr1	LOC_Os01g20206	11505077	11506103	methyltransferase, putative, expressed	1.3487	6.8e-09	4.96e-08										3.36	12.74	0.03		NA	NA	NA	NA	NA	NA	NA
Chr1	LOC_Os01g20208	11515321	11515989	expressed protein																	NA	NA	NA	NA	NA	NA	NA
Chr1	LOC_Os01g20710	11523256	11524033	expressed protein																	NA	NA	NA	NA	NA	NA	NA
notes:
a: The transcriptional divergence between the subspecies of cultivated rice (Oryza sativa)
b:Expression Data of Rice Crown and Growing Point Tissue under control and Salt Stress imposed during the Panicle Initiation Stage(GEOGSE4438) in two cultivars M103 (salt sensitive) and Agami (salt tolerance)

## Sheet: TableS8
Table S8. The genes in the LD block region (on chromosome 11 from 25.76 to 25.98 Mb) and their expression data obtained from reported studies.
									Shankar et al 2016.						Buti et al 2020						Walia et al 2007b
All genes on Chromosome 11 between 25.76 -25.98Mb excluding the (re)transposon and hypothetical genes from RGAP						Campbell et al. 2020a			Differential gene expression under control (Ct) with respect to IR64 (Log2 fold change) in seedling stage			Differential gene expression in N22 under salinity (Ss) stress (Log2 fold change) in seedling stage			RNA Expression under control and salt stress in sensitive cultivar (Vialone Nano)			Expression under control and salt stress in tolerance cultivar (Baldo)					M103(salt sentsitive) and Agami(salt tolerance) in control condition RNA expression			M103( sentsitive) and Agami(tolerance) in salt stress imposed in panicle intiation stage RNA expression
Chr	Msu_Loci	Start(bp)	Start(Mb)	stop(bp)	Annotation	Fold change between the indica and joponica	P values(expresion between the two subspecies(FDR<0.001)(STable 3) )	FDR	N22-Ct	p-value	Reg.	N22-Ss	p-value	Reg.	CK	salt	p value	ck	salt	P value	MSU7	Affymetrix probe ID	logFC	P.Value (M103(salt sentsitive) and Agami(salt tolerance) in control condition RNA expression)	adj.P.Val(M103(salt sentsitive) and Agami(salt tolerance) in control condition RNA expression)	logFC(M103(salt sentsitive) and Agami(salt tolerance) in salt stress imposed in panicle intiation stage RNA expression)	P.Value(M103(salt sentsitive) and Agami(salt tolerance) in salt stress imposed in panicle intiation stage RNA expression)	adj.P.Val(M103(salt sentsitive) and Agami(salt tolerance) in salt stress imposed in panicle intiation stage RNA expression)
Chr11	LOC_Os11g42790	25768465	25772569	transporter, monovalent cation:proton antiporter-2 family, putative, expressed		0.127688	0.408535	0.456152				1.22382	0.00925	Up	47.75	90.18	0.001				LOC_Os11g42790	Os.14813.1.S1_at	-2.57084	7.68e-05	0.000877	-1.95324	0.125	0.267
Chr11	LOC_Os11g42800	25775808	25778520	kinesin motor domain containing protein, putative, expressed		0.0304991	0.305186	0.369327													LOC_Os11g42800	Os.53158.1.S1_at	-2.48342	0.000372	0.001161	-1.82658	0.151	0.269
Chr11	LOC_Os11g42810	25786068	25789420	expressed protein																	LOC_Os11g42810	OsAffx.19342.1.S1_at	-4.48498	0.000698	0.001745	-3.70915	0.00357	0.089
Chr11	LOC_Os11g42840	25799640	25804502	expressed protein																	LOC_Os11g42840	OsAffx.31447.1.S1_at	-1.73201	0.183	0.200463	-2.72942	0.032	0.226
Chr11	LOC_Os11g42850	25806201	25810387	expressed protein		-0.29585	0.379464	0.431858													LOC_Os11g42850	Os.53511.1.S1_at	-4.07731	1.59e-05	0.000877	-2.69952	0.0339	0.23
Chr11	LOC_Os11g42860	25811468	25818018	expressed protein																	LOC_Os11g42860	OsAffx.23514.2.S1_at	-0.868742	0.0802	0.095137	-1.14647	0.368	0.439
Chr11	LOC_Os11g42880	25829226	25833425	expressed protein																	LOC_Os11g42880	Os.21390.1.S1_at	-0.555868	0.197	0.213991	-2.43041	0.0562	0.267
Chr11	LOC_Os11g42890	25834203	25836698	expressed protein																	LOC_Os11g42890	OsAffx.31449.1.S1_at	-3.11336	0.00319	0.00584	-1.73006	0.174	0.279
Chr11	LOC_Os11g42900	25840593	25846990	expressed protein																	LOC_Os11g42900	OsAffx.23514.3.S1_at	-2.23033	0.0589	0.072337	-2.25894	0.0759	0.267
Chr11	LOC_Os11g42910	25858879	25866236	expressed protein																	LOC_Os11g42910	OsAffx.23514.1.S1_at	-3.26358	0.0132	0.019563	-3.58729	0.00483	0.102
Chr11	LOC_Os11g42920	25873852	25876092	expressed protein																	LOC_Os11g42920	OsAffx.31450.1.S1_at	-3.95988	0.000398	0.001207	-2.09663	0.0995	0.267
Chr11	LOC_Os11g42930	25877767	25882203	expressed protein					-2.98593	0.04275	Down										LOC_Os11g42930	Os.23136.1.A1_s_at	-0.725694	0.0428	0.054528	1.82286	0.152	0.27
Chr11	LOC_Os11g42940	25886463	25887393	integral membrane protein, putative, expressed																	LOC_Os11g42940	NA	NA	NA	NA	NA	NA	NA
Chr11	LOC_Os11g42950	25890517	25891190	expressed protein		-0.402575	0.00822482	0.0186984													LOC_Os11g42950	OsAffx.31451.1.S1_at	-2.78619	0.000727	0.001799	-1.9703	0.122	0.267
Chr11	LOC_Os11g42960	25893719	25895032	integral membrane protein TIGR01569 containing protein, expressed		-0.181058	0.356551	0.412179	13.1634	0.0341	Up	-2.50627	0.0196	Down	1.5	0.4	0.004				LOC_Os11g42960	Os.12421.1.S1_at	-1.41639	0.0343	0.044881	-1.21473	0.34	0.414
Chr11	LOC_Os11g42970	25895797	25897219	membrane associated DUF588 domain containing protein, putative, expressed		-0.911518	2.46e-05	9.45e-05							8.7	4.3	0.026	9	3.34	0.037	LOC_Os11g42970	Os.50971.1.S1_at	-3.06207	0.000972	0.002234	-0.612975	0.63	0.678
Chr11	LOC_Os11g43049	25911497	25913236	exo70 exocyst complex subunit, putative, expressed																	LOC_Os11g43049	NA	NA	NA	NA	NA	NA	NA
Chr11	LOC_Os11g42989	25911497	25913509	exo70 exocyst complex subunit, putative, expressed																	LOC_Os11g42989	NA	NA	NA	NA	NA	NA	NA
Chr11	LOC_Os11g43000	25915467	25916042	ATEXO70G1, putative, expressed																	LOC_Os11g43000	NA	NA	NA	NA	NA	NA	NA
Chr11	LOC_Os11g43030	25944115	25948346	von Willebrand factor type A domain containing protein, expressed																	LOC_Os11g43030	NA	NA	NA	NA	NA	NA	NA
Chr11	LOC_Os11g43070	25986339	25986634	expressed protein																	LOC_Os11g43070	NA	NA	NA	NA	NA	NA	NA

## Sheet: TableS9
Table S9. The genes in the LD block region (on chromosome 2 from 19.20 to 19.24 Mb) and their expression data obtained from reported studies.
								Shankar et al 2016.						Buti et al 2020						Walia et al 2007b
All genes on Chromosome 2 between 19.20- 19.24Mb excluding the (re)transposon and hypothetical genes from RGAP					Campbell et al. 2020a			Differential gene expression under control (Ct) with respect to IR64 (Log2 fold change) in seedling stage			Differential gene expression in N22 under salinity (Ss) stress (Log2 fold change) in seedling stage			RNA Expression under control and salt stress in sensitive cultivar (Vialone Nano) in seedling stage			Expression under control and salt stress in tolerance cultivar (Baldo) in seedling stage					M103(salt sentsitive) and Agami(salt tolerance) in control condition RNA expression			M103( sentsitive) and Agami(tolerance) in salt stress imposed in panicle intiation stage RNA expression
Chr	Msu_Loci	Start(bp)	stop(bp)	Annotation	Fold change between the indica and joponica	P values(expresion between the two subspecies(FDR<0.001)(STable 3) )	FDR	N22-Ct	p-value	Reg.	N22-Ss	p-value	Reg.	CK	salt	p value	ck	salt	P value	MSU7	Affymetrix probe ID	logFC	P.Value (M103(salt sentsitive) and Agami(salt tolerance) in control condition RNA expression)	adj.P.Val(M103(salt sentsitive) and Agami(salt tolerance) in control condition RNA expression)	logFC(M103(salt sentsitive) and Agami(salt tolerance) in salt stress imposed in panicle intiation stage RNA expression)	P.Value(M103(salt sentsitive) and Agami(salt tolerance) in salt stress imposed in panicle intiation stage RNA expression)	adj.P.Val(M103(salt sentsitive) and Agami(salt tolerance) in salt stress imposed in panicle intiation stage RNA expression)
Chr2	LOC_Os02g32465	19201969	19202415	expressed protein																LOC_Os02g32465	NA	NA	NA	NA	NA	NA	NA
Chr2	LOC_Os02g32469	19202786	19204207	expressed protein	-0.0196994	0.189015	0.293355													LOC_Os02g32469	OsAffx.27508.82.S1_x_at	-2.288	0.000339	0.001105	-1.58576	0.213	0.305
Chr2	LOC_Os02g32480	19211344	19212822	expressed protein																LOC_Os02g32480	OsAffx.24539.1.S1_at	-1.56512	0.133	0.149792	-2.63287	0.0386	0.241
Chr2	LOC_Os02g32490	19219019	19225151	AMP-binding enzyme, putative, expressed	0.276496	3.29e-06	1.49e-05							41.44	73.66	<0.001				LOC_Os02g32490	Os.8565.1.S1_at	-2.47502	0.000133	0.000877	-2.03218	0.11	0.267
Chr2	LOC_Os02g32504	19225374	19235632	heparan-alpha-glucosaminide N-acetyltransferase, putative, expressed	0.0962618	0.155482	0.256609													LOC_Os02g32504	Os.34481.1.A1_at	-3.01164	0.000146	0.000877	-1.60613	0.207	0.3

## Sheet: TableS10
Table S10. The genes in the LD block region (on chromosome 2 from 29.59 to 30.30 Mb) and their expression data obtained from reported studies.
								Shankar et al 2016.						Buti et al 2020						Walia et al 2007b
All genes on Chromosome 2 between 29.59 - 30.30Mb excluding the (re)transposon and hypothetical genes from RGAP					Campbell et al. 2020a			Differential gene expression under control (Ct) with respect to IR64 (Log2 fold change) in seedling stage			Differential gene expression in N22 under salinity (Ss) stress (Log2 fold change) in seedling stage			RNA Expression under control and salt stress in sensitive cultivar (Vialone Nano)			Expression under control and salt stress in tolerance cultivar (Baldo)					M103(salt sentsitive) and Agami(salt tolerance) in control condition RNA expression			M103( sentsitive) and Agami(tolerance) in salt stress imposed in panicle intiation stage RNA expression
Chr	Msu_Loci	Start(bp)	stop(bp)	Annotation	Fold change between the indica and joponica	P values(expresion between the two subspecies(FDR<0.001)(STable 3) )	FDR	N22-Ct	p-value	Reg.	N22-Ss	p-value	Reg.	CK	salt	p value	ck	salt	P value	MSU7	Affymetrix probe ID	logFC	P.Value (M103(salt sentsitive) and Agami(salt tolerance) in control condition RNA expression)	adj.P.Val(M103(salt sentsitive) and Agami(salt tolerance) in control condition RNA expression)	logFC(M103(salt sentsitive) and Agami(salt tolerance) in salt stress imposed in panicle intiation stage RNA expression)	P.Value(M103(salt sentsitive) and Agami(salt tolerance) in salt stress imposed in panicle intiation stage RNA expression)	adj.P.Val(M103(salt sentsitive) and Agami(salt tolerance) in salt stress imposed in panicle intiation stage RNA expression)
Chr2	LOC_Os02g48340	29594605	29598901	RNA recognition motif containing protein, putative, expressed	-0.185757	3.15e-06	1.43e-05							43.1973	85.8036	0.023				LOC_Os02g48340	Os.15114.1.S1_at	-2.69711	0.000201	0.000901	-2.2736	0.0741	0.267
Chr2	LOC_Os02g48350	29598974	29601846	diacylglycerol O-acyltransferase, putative, expressed	0.141866	0.000845001	0.00238314													LOC_Os02g48350	Os.53174.1.A1_s_at	-2.60608	0.000218	0.00092	-2.11435	0.0967	0.267
Chr2	LOC_Os02g48360	29604449	29610243	pyrophosphate--fructose 6-phosphate 1-phosphotransferase subunit alpha, putative, expressed	-0.0727378	0.193969	0.296258													LOC_Os02g48360	Os.12866.1.S1_at	-2.24645	0.00015	0.000877	-2.01304	0.114	0.267
Chr2	LOC_Os02g48370	29611156	29616291	ARID/BRIGHT DNA-binding domain-containing protein, putative, expressed	-0.243747	0.481612	0.520746													LOC_Os02g48370	Os.54897.1.S1_at	-2.0522	0.00316	0.005781	-2.51029	0.0486	0.26
Chr2	LOC_Os02g48380	29618530	29624464	expressed protein	0.255213	1.05e-14	2e-13							48.0302	62.5221	0.02				LOC_Os02g48380	Os.51819.1.S1_at	-2.60851	0.0002	0.0009	-2.19092	0.0852	0.267
Chr2	LOC_Os02g48390	29625456	29628118	phosphoribosyl transferase, putative, expressed	-0.9559	4.86e-15	9.89e-14													LOC_Os02g48390	Os.8840.1.S1_at	-2.6768	0.0001	0.000877	-1.58022	0.214	0.306
Chr2	LOC_Os02g48400	29635857	29639351	expressed protein	-0.268827	3.79e-05	0.000139546													LOC_Os02g48400	NA	NA	NA	NA	NA	NA	NA
Chr2	LOC_Os02g48430	29657342	29659914	expressed protein																LOC_Os02g48430	OsAffx.12549.1.S1_at	-1.61499	0.284	0.300647	-3.43561	0.00695	0.119
Chr2	LOC_Os02g48440	29664164	29664463	expressed protein																LOC_Os02g48440	OsAffx.14106.1.S1_at	-2.46581	0.0906	0.10605	-3.41575	0.00729	0.121
Chr2	LOC_Os02g48450	29667743	29669662	xylem cysteine proteinase 2 precursor, putative, expressed	0.0782297	0.624985	0.647842													LOC_Os02g48450	Os.47737.1.S1_at	-1.97413	0.0149	0.02171	-1.37172	0.281	0.362
Chr2	LOC_Os02g48460	29670766	29674405	NAD dependent epimerase/dehydratase family protein, putative, expressed	0.0741973	0.00899479	0.020263													LOC_Os02g48460	NA	NA	NA	NA	NA	NA	NA
Chr2	LOC_Os02g48470	29676138	29676689	expressed protein	-0.0422936	0.190207	0.294058													LOC_Os02g48470	Os.12751.1.S1_at	-2.53631	0.000415	0.001238	-2.5939	0.0416	0.247
Chr2	LOC_Os02g48480	29677821	29678633	expressed protein	-0.044454	0.206932	0.301278													LOC_Os02g48480	Os.38507.1.S1_at	-2.5706	0.000663	0.001684	-2.03271	0.11	0.267
Chr2	LOC_Os02g48490	29685288	29686211	expressed protein																LOC_Os02g48490	OsAffx.24783.1.S1_at	-0.993029	0.303	0.318597	-3.95048	0.00191	0.0673
Chr2	LOC_Os02g48530	29708492	29709112	expressed protein																LOC_Os02g48530	NA	NA	NA	NA	NA	NA	NA
Chr2	LOC_Os02g48550	29718179	29719563	expressed protein	-0.273359	0.00118141	0.00322714													LOC_Os02g48550	OsAffx.18204.2.A1_at	-2.30928	0.0159	0.022946	-1.60996	0.206	0.3
Chr2	LOC_Os02g48560	29725112	29727482	fatty acid desaturase, putative, expressed	0.198	0.0658045	0.119974							479.159	277.373	down p=0.009	433.559	337.914	0.022	LOC_Os02g48560	Os.10125.1.S1_a_at	-2.58977	8.56e-05	0.000877	-2.10767	0.0978	0.267
Chr2	LOC_Os02g48570	29736163	29739722	peptide transporter PTR2, putative, expressed	0.00278256	0.49533	0.532708				1.96243	0.00715	Up	7.02417	33.3597	up p=0.015				LOC_Os02g48570	OsAffx.24785.1.S1_at	-2.3686	0.00101	0.002295	-2.27368	0.0741	0.267
																				LOC_Os02g48570	OsAffx.24785.1.S1_x_at	-2.64026	0.000769	0.001875	-2.16753	0.0886	0.267
																				LOC_Os02g48570	OsAffx.27759.1.S1_x_at	-2.70029	0.000161	0.000877	-2.36789	0.0628	0.267
Chr2	LOC_Os02g48580	29743302	29744410	expressed protein																LOC_Os02g48580	NA	NA	NA	NA	NA	NA	NA
Chr2	LOC_Os02g48590	29745546	29747414	expressed protein	0.243161	7.37e-06	3.14e-05							4.18204	7.27441	up 0.003				LOC_Os02g48590	Os.5775.1.S1_at	-2.39183	0.000322	0.001076	-2.06977	0.104	0.267
Chr2	LOC_Os02g48600	29752383	29753853	expressed protein	0.372469	0.000222119	0.000701273													LOC_Os02g48600	OsAffx.2999.1.S1_at	-2.28106	0.000226	0.000929	-1.90375	0.135	0.267
Chr2	LOC_Os02g48610	29756011	29758590	mitochondrial import inner membrane translocase subunit Tim17, putative, expressed	-0.114026	0.0256594	0.0517043													LOC_Os02g48610	Os.9255.1.S1_at	-2.56345	0.000102	0.000877	-1.9264	0.13	0.267
Chr2	LOC_Os02g48620	29763616	29775052	tetratricopeptide repeat, putative, expressed	0.0107782	0.412467	0.459637							183.93	231.808	up p=0.053				LOC_Os02g48620	Os.15634.1.S1_at	-2.727	0.000189	0.000891	-1.9067	0.134	0.267
																				LOC_Os02g48620	Os.15634.1.S2_at	-2.68185	6.37e-05	0.000877	-1.8285	0.151	0.269
Chr2	LOC_Os02g48630	29783348	29786105	expressed protein	-0.273662	2.88e-08	1.87e-07							20.2121	51.5598	up p=0.007	17.3725	25.9229	0.037	LOC_Os02g48630	Os.8768.1.S1_a_at	-2.69903	0.00025	0.000962	-1.80652	0.156	0.27
Chr2	LOC_Os02g48640	29786182	29789844	expressed protein	-0.797891	3.77e-06	1.69e-05							29.7411	57.7328	up =0.025				LOC_Os02g48640	OsAffx.12554.1.S1_at	-4.13962	0.00938	0.014542	-3.06382	0.0161	0.172
Chr2	LOC_Os02g48650	29792863	29795419	acetyltransferase, GNAT family, putative, expressed	-0.305071	2.08e-06	9.74e-06													LOC_Os02g48650	Os.51563.1.S1_at	-2.50492	0.000483	0.00136	-1.83471	0.149	0.269
Chr2	LOC_Os02g48660	29795433	29797245	60S ribosomal protein L31, putative, expressed	-0.15349	0.142431	0.237542													LOC_Os02g48660	Os.4746.1.S1_a_at	-2.46704	0.000115	0.000877	-1.94529	0.126	0.267
																				LOC_Os02g48660	Os.4746.2.S1_x_at	-2.52634	0.000113	0.000877	-2.01964	0.113	0.267
Chr2	LOC_Os02g48670	29799451	29800579	slowmo homolog, putative, expressed	-0.432369	1.56e-09	1.26e-08													LOC_Os02g48670	Os.6386.1.S1_at	-2.51785	0.000116	0.000877	-1.97409	0.121	0.267
Chr2	LOC_Os02g48680	29800719	29801815	expressed protein	0.0887628	0.0848153	0.150179													LOC_Os02g48680	Os.20168.1.S1_at	-2.57228	0.000212	0.000913	-1.96316	0.123	0.267
Chr2	LOC_Os02g48690	29805286	29808103	expressed protein	0.0480242	0.304121	0.368394													LOC_Os02g48690	OsAffx.3000.1.S1_at	-1.80762	0.256	0.273076	-1.91802	0.132	0.267
Chr2	LOC_Os02g48700	29809642	29810025	expressed protein																LOC_Os02g48700	OsAffx.24788.1.S1_at	-3.46735	0.0114	0.0172	-2.75009	0.0307	0.223
Chr2	LOC_Os02g48710	29813212	29813755	expressed protein	-0.0418953	0.209231	0.301686							2.91352	11.4847	up 0.029				LOC_Os02g48710	Os.5592.1.S1_at	-2.64423	0.00183	0.003692	-2.32469	0.0678	0.267
Chr2	LOC_Os02g48720	29821936	29825336	mitochondrial carrier protein, putative, expressed	-0.113957	0.397373	0.44657													LOC_Os02g48720	Os.9282.1.S1_at	-2.49585	0.000118	0.000877	-1.97165	0.121	0.267
Chr2	LOC_Os02g48730	29827457	29830453	rho GDP-dissociation inhibitor 1, putative, expressed	0.00128713	0.52343	0.557613													LOC_Os02g48730	Os.23086.1.S1_x_at	-2.79218	0.000112	0.000877	-1.78014	0.162	0.273
																				LOC_Os02g48730	Os.23086.2.S1_x_at	-2.60019	0.000167	0.000879	-2.03159	0.11	0.267
																				LOC_Os02g48730	Os.7581.1.S1_at	-2.13193	0.000603	0.001573	-2.24039	0.0784	0.267
Chr2	LOC_Os02g48740	29833245	29838043	fimbrin-like protein 2, putative, expressed	0.290554	1.31e-13	2.09e-12							27.4896	37.969	up 0.001				LOC_Os02g48740	Os.23544.1.S1_at	-2.72552	0.000189	0.000891	-1.95603	0.124	0.267
Chr2	LOC_Os02g48750	29844589	29845233	expressed protein																LOC_Os02g48750	OsAffx.24789.1.S1_at	-2.59839	0.000684	0.00172	-2.01808	0.113	0.267
Chr2	LOC_Os02g48760	29847903	29848388	expressed protein																LOC_Os02g48760	OsAffx.24790.1.S1_at	-3.12831	0.00235	0.004529	-1.06137	0.404	0.473
Chr2	LOC_Os02g48770	29850372	29852551	SAM dependent carboxyl methyltransferase, putative, expressed	0.760779	0.0894202	0.157179										10.7408	1.74662	0.002	LOC_Os02g48770	Os.11812.1.S1_at	-0.539343	0.651	0.659713	0.349734	0.783	0.814
Chr2	LOC_Os02g48780	29853571	29854458	IQ calmodulin-binding and BAG domain containing protein, putative, expressed	-0.405841	5.1e-05	0.000183093													LOC_Os02g48780	NA	NA	NA	NA	NA	NA	NA
Chr2	LOC_Os02g48790	29859237	29867453	AML1, putative, expressed	0.0443936	0.81724	0.823669													LOC_Os02g48790	Os.8968.1.S1_x_at	-2.65375	0.000124	0.000877	-1.68965	0.184	0.284
																				LOC_Os02g48790	Os.8968.2.S1_at	-2.55999	0.000398	0.001207	-1.75061	0.169	0.276
Chr2	LOC_Os02g48800	29867969	29869430	PHD finger family protein, putative, expressed	0.101043	0.341955	0.399806													LOC_Os02g48800	OsAffx.3002.1.S1_at	-3.52816	0.00622	0.010243	-1.60538	0.207	0.301
Chr2	LOC_Os02g48810	29871368	29875355	PHD-finger family protein, expressed	0.0716977	0.0134761	0.0290602							22.7522	30.3728	p=0.041	20.2241	29.9084	0.013	LOC_Os02g48810	Os.6264.1.S1_at	-2.72101	0.00011	0.000877	-2.0095	0.114	0.267
Chr2	LOC_Os02g48820	29875563	29876705	plastocyanin-like domain containing protein, putative, expressed	-0.0813665	0.27392	0.344106							1.53393	3.02772	up 0.031				LOC_Os02g48820	Os.51793.1.S1_at	-2.7599	0.000102	0.000877	-2.69362	0.0343	0.231
Chr2	LOC_Os02g48830	29877249	29881458	microtubule associated protein, putative, expressed	0.161411	0.103926	0.179641													LOC_Os02g48830	Os.49435.1.S1_at	-2.57237	0.000141	0.000877	-1.96848	0.122	0.267
Chr2	LOC_Os02g48840	29882066	29885249	dual specificity protein phosphatase, putative, expressed	-0.629102	1.69e-14	3.09e-13							9.27297	12.9356	up 0.014				LOC_Os02g48840	Os.7957.1.S1_at	-2.73317	0.000133	0.000877	-1.97165	0.121	0.267
Chr2	LOC_Os02g48850	29886240	29887103	plant-specific domain TIGR01615 family protein, expressed																LOC_Os02g48850	OsAffx.24791.1.S1_at	-2.31242	0.00101	0.002304	-2.31908	0.0685	0.267
Chr2	LOC_Os02g48860	29889275	29891337	aspartic proteinase nepenthesin-2 precursor, putative, expressed	0.195291	0.0127355	0.0276422													LOC_Os02g48860	Os.49623.1.A1_at	-2.40506	0.000814	0.001953	-1.68869	0.185	0.285
Chr2	LOC_Os02g48870	29892392	29894313	aspartic proteinase nepenthesin-2 precursor, putative, expressed	-0.148551	0.600177	0.626177													LOC_Os02g48870	Os.5028.1.S1_at	-2.54949	0.00235	0.004525	-1.74408	0.171	0.277
Chr2	LOC_Os02g48880	29899248	29904080	chloride transporter, chloride channel family, putative, expressed	0.493987	1.88e-13	2.89e-12													LOC_Os02g48880	Os.54083.1.S1_at	-2.56144	0.000379	0.001172	-2.31192	0.0693	0.267
Chr2	LOC_Os02g48900	29911310	29916317	aspartic proteinase nepenthesin-1 precursor, putative, expressed	0.336659	9.75e-09	6.91e-08													LOC_Os02g48900	Os.7097.2.S1_a_at	-1.54947	0.0098	0.015103	-2.01389	0.114	0.267
Chr2	LOC_Os02g48910	29919237	29920338	ubiquitin-conjugating enzyme, putative, expressed																LOC_Os02g48910	Os.24061.1.A1_at	-1.30283	0.172	0.189834	-4.05089	0.00146	0.0587
Chr2	LOC_Os02g48920	29921653	29923177	ubiquitin-conjugating enzyme, putative, expressed																LOC_Os02g48920	OsAffx.3003.1.S1_at	-3.53439	0.00131	0.002813	-0.640166	0.615	0.664
Chr2	LOC_Os02g48940	29927485	29930613	expressed protein																LOC_Os02g48940	Os.49661.1.S1_at	-2.42688	0.00934	0.014477	-1.85413	0.145	0.268
Chr2	LOC_Os02g48950	29931627	29933879	ubiquitin-conjugating enzyme, putative, expressed																LOC_Os02g48950	OsAffx.12556.1.S1_at	-1.94222	0.00603	0.009969	-1.35848	0.286	0.366
Chr2	LOC_Os02g48964	29934369	29941648	WD-40 repeat family protein, putative, expressed	-0.109515	1.06e-05	4.39e-05													LOC_Os02g48964	Os.14995.1.S1_a_at	-2.54076	0.000106	0.000877	-1.78705	0.16	0.272
Chr2	LOC_Os02g48980	29947191	29949582	GPI-anchored protein, putative, expressed	0.0879559	0.365712	0.420178													LOC_Os02g48980	Os.12153.1.S1_at	-2.51164	0.000203	0.000902	-2.2518	0.0769	0.267
Chr2	LOC_Os02g48990	29950661	29956825	phosphatidylinositol transfer, putative, expressed	-0.00469396	0.207592	0.301315													LOC_Os02g48990	Os.27551.1.S1_at	-2.48989	0.000387	0.001188	-1.83375	0.15	0.269
Chr2	LOC_Os02g49030	29977300	29978603	tyrosyl-tRNA synthetase, putative, expressed																LOC_Os02g49030	NA	NA	NA	NA	NA	NA	NA
Chr2	LOC_Os02g49040	29979798	29982734	CAMK_CAMK_like_unique.1 - CAMK includes calcium/calmodulin depedent protein kinases, expressed																LOC_Os02g49040	OsAffx.24793.1.S1_at	-2.66992	0.00442	0.007666	0.352195	0.782	0.813
Chr2	LOC_Os02g49050	29984554	29987659	transmembrane 9 superfamily member, putative, expressed	0.0796107	0.00458692	0.0110319													LOC_Os02g49050	Os.48108.1.S1_at	-2.58618	8.3e-05	0.000877	-2.16877	0.0884	0.267
Chr2	LOC_Os02g49060	29991786	29998805	amino acid transporter, putative, expressed	-0.423423	1.08e-05	4.47e-05													LOC_Os02g49060	Os.52941.1.S1_at	-3.00409	0.00106	0.002388	-3.59142	0.00478	0.101
Chr2	LOC_Os02g49070	29997568	30002813	ZAC, putative, expressed	-0.212777	0.00162767	0.00432373													LOC_Os02g49070	Os.11648.1.S1_at	-2.72591	7.27e-05	0.000877	-2.40217	0.0591	0.267
																				LOC_Os02g49070	Os.11648.1.S1_at	-2.72591	7.27e-05	0.000877	-2.40217	0.0591	0.267
Chr2	LOC_Os02g49080	30011066	30015639	KH domain containing protein, putative, expressed	0.2549	1.98e-09	1.58e-08													LOC_Os02g49080	Os.7117.2.S1_a_at	-2.65068	8.55e-05	0.000877	-2.39016	0.0604	0.267
Chr2	LOC_Os02g49090	30015996	30025935	WD domain, G-beta repeat domain containing protein, expressed	-0.0197888	0.178214	0.285421													LOC_Os02g49090	Os.26580.1.A1_at	-2.74525	7.45e-05	0.000877	-2.09274	0.1	0.267
Chr2	LOC_Os02g49130	30044219	30047532	expressed protein	-1.2357	8.15e-15	1.6e-13													LOC_Os02g49130	Os.27311.1.A1_at	-2.99699	0.000318	0.001071	-2.2839	0.0728	0.267
Chr2	LOC_Os02g49140	30051597	30053366	glycosyltransferase, putative, expressed	-0.249396	0.01226	0.026702							1.55717	3.45237	up p=0.024				LOC_Os02g49140	Os.16235.1.S1_at	-2.48465	0.000389	0.001192	-2.5956	0.0414	0.247
Chr2	LOC_Os02g49150	30053464	30058543	RNA polymerase Rpb4, putative, expressed	0.505974	4.48e-16	1.11e-14													LOC_Os02g49150	Os.16748.1.S1_s_at	-2.42518	0.000452	0.001303	-1.60718	0.207	0.3
																				LOC_Os02g49150	OsAffx.12560.1.S1_x_at	-2.70477	8.89e-05	0.000877	-1.85989	0.144	0.268
Chr2	LOC_Os02g49160	30064481	30066157	OsIAA8 - Auxin-responsive Aux/IAA gene family member, expressed	0.0442845	0.285842	0.353464													LOC_Os02g49160	Os.17655.1.S1_at	-2.20524	0.0017	0.003467	-1.9332	0.129	0.267
																				LOC_Os02g49160	OsAffx.12561.1.S1_s_at	-1.98479	0.000596	0.001562	-1.55909	0.221	0.311
Chr2	LOC_Os02g49180	30067771	30071645	RNA polymerase subunit, putative, expressed																LOC_Os02g49180	NA	NA	NA	NA	NA	NA	NA
Chr2	LOC_Os02g49190	30072267	30074360	SWI/SNF-related matrix-associated actin-dependent regulator of chromatin subfamily B member 1, putative, expressed	-0.0491717	0.258277	0.331436													LOC_Os02g49190	Os.18189.1.S1_at	-2.4263	0.000187	0.00089	-1.68864	0.185	0.285
Chr2	LOC_Os02g49210	30081591	30085745	expressed protein																LOC_Os02g49210	OsAffx.3005.1.S1_at	-4.99652	0.00498	0.008483	-1.71148	0.179	0.281
Chr2	LOC_Os02g49230	30094259	30099674	CCT/B-box zinc finger protein, putative, expressed	0.153201	0.322412	0.38318													LOC_Os02g49230	Os.3400.1.S1_s_at	-2.81587	0.000185	0.000889	-1.77063	0.164	0.274
Chr2	LOC_Os02g49240	30098449	30100180	expressed protein																LOC_Os02g49240	Os.55140.1.S1_s_at	-1.43066	0.0709	0.085169	-1.62782	0.201	0.296
																				LOC_Os02g49240	OsAffx.3006.1.S1_at	-2.5922	0.000675	0.001705	-1.90887	0.134	0.267
Chr2	LOC_Os02g49250	30103786	30104631	myb-like DNA-binding domain containing protein, expressed																LOC_Os02g49250	OsAffx.24796.1.S1_at	-2.56091	0.0622	0.075867	-1.04225	0.413	0.481
Chr2	LOC_Os02g49270	30110241	30115635	NOL1/NOP2/sun family protein, putative, expressed	-0.324635	8.51e-10	7.19e-09													LOC_Os02g49270	Os.16852.1.S1_at	-2.39676	0.000136	0.000877	-1.71463	0.178	0.281
Chr2	LOC_Os02g49280	30117275	30118373	LTPL50 - Protease inhibitor/seed storage/LTP family protein precursor, putative, expressed																LOC_Os02g49280	OsAffx.3007.1.S1_at	-2.53772	0.000198	0.000898	-2.07026	0.104	0.267
Chr2	LOC_Os02g49310	30135356	30138729	AGC_PVPK_like_kin82y.7 - ACG kinases include homologs to PKA, PKG and PKC, expressed	0.259711	1.16e-05	4.76e-05													LOC_Os02g49310	Os.49207.1.S1_at	-2.55028	0.000214	0.000914	-2.32593	0.0677	0.267
Chr2	LOC_Os02g49320	30139655	30143452	sucrase-related, putative, expressed	0.157617	2.45e-07	1.35e-06							99.0766	173.735	up p=0.001	76.0563	108.84	0.002	LOC_Os02g49320	Os.9750.1.S1_at	-2.43933	0.000168	0.00088	-2.08995	0.101	0.267
Chr2	LOC_Os02g49326	30144260	30148692	SET domain-containing protein, putative, expressed	-0.0205316	0.202253	0.29952							183.376	145.599	down 0.031				LOC_Os02g49326	Os.27449.1.S1_at	-1.74923	0.00197	0.003921	-1.3044	0.305	0.383
Chr2	LOC_Os02g49332	30148858	30154143	CSLE2 - cellulose synthase-like family E, expressed	-1.87601	5.28e-20	2.96e-18										27.6366	38.6431	0.011	LOC_Os02g49332	Os.20406.1.S1_a_at	-2.8114	7.85e-05	0.000877	-2.30452	0.0702	0.267
																				LOC_Os02g49332	Os.20406.3.S1_x_at	-2.21164	0.000879	0.002068	-1.44061	0.258	0.342
Chr2	LOC_Os02g49340	30154919	30156421	nitrate-induced NOI protein, putative, expressed	-1.63266	2.74e-08	1.78e-07													LOC_Os02g49340	OsAffx.3009.1.S1_at	-1.96383	0.16	0.177726	-1.01519	0.425	0.492
Chr2	LOC_Os02g49350	30157599	30158663	plastocyanin-like domain containing protein, putative, expressed																LOC_Os02g49350	Os.7446.1.S1_s_at	-4.48883	0.0539	0.066867	-1.27349	0.317	0.393
																				LOC_Os02g49350	OsAffx.12563.1.S1_at	-2.667	0.003	0.005551	-1.71777	0.177	0.28
Chr2	LOC_Os02g49360	30159132	30161718	RNA methyltransferase domain-containing protein 2, putative, expressed	-0.243393	0.00142656	0.00383081													LOC_Os02g49360	Os.14816.1.S1_at	-2.45924	0.000201	0.000901	-1.5818	0.214	0.306
Chr2	LOC_Os02g49370	30164273	30165441	histone-like transcription factor and archaeal histone, putative, expressed																LOC_Os02g49370	Os.8891.1.S1_at	-3.31789	0.0148	0.021593	-1.62687	0.201	0.296
Chr2	LOC_Os02g49410	30191471	30192489	histone-like transcription factor and archaeal histone, putative, expressed																LOC_Os02g49410	Os.57554.1.A1_at	-2.06321	0.0441	0.055993	-1.20032	0.346	0.419
Chr2	LOC_Os02g49420	30198593	30199848	fasciclin-like arabinogalactan precursor protein, putative, expressed	0.220948	0.746844	0.758315													LOC_Os02g49420	Os.53492.1.S1_at	-2.95952	7.84e-05	0.000877	-2.11143	0.0972	0.267
Chr2	LOC_Os02g49440	30206964	30208306	dof zinc finger domain containing protein, putative, expressed	-0.0569736	0.281865	0.350854													LOC_Os02g49440	Os.4185.1.A1_at	-2.58178	0.00018	0.000887	-1.20321	0.345	0.418
Chr2	LOC_Os02g49450	30220528	30223990	BSD domain-containing protein, putative, expressed	-0.10841	0.095865	0.167095							20.0413	32.412	up 0.002				LOC_Os02g49450	Os.49597.1.S1_at	-2.7881	0.000132	0.000877	-2.04937	0.107	0.267
Chr2	LOC_Os02g49460	30226406	30230718	auxin-independent growth promoter protein, putative, expressed	0.143634	0.00208163	0.00540365													LOC_Os02g49460	Os.18003.1.S1_at	-2.16149	0.0018	0.003639	-1.79275	0.159	0.272
																				LOC_Os02g49460	Os.18003.1.S1_s_at	-2.30233	0.000869	0.002051	-1.91182	0.133	0.267
																				LOC_Os02g49460	OsAffx.12565.1.S1_at	-2.07668	0.000633	0.001627	-2.23695	0.0788	0.267
Chr2	LOC_Os02g49470	30232042	30232725	tic20 protein-related, putative, expressed	-0.281544	0.00336196	0.00831687													LOC_Os02g49470	Os.51896.1.S1_at	-1.67362	0.00197	0.003919	-1.15217	0.365	0.437
Chr2	LOC_Os02g49480	30233286	30235843	helix-loop-helix DNA-binding domain containing protein, expressed	0.229931	0.0122382	0.0266674	-3.64692	0.0394	Down				14.6755	52.5236	up 0.004				LOC_Os02g49480	Os.52592.1.S1_at	-2.39184	0.000126	0.000877	-2.41888	0.0574	0.267
Chr2	LOC_Os02g49510	30259433	30263507	amino acid transporter, putative, expressed	-2.33606	6.4e-18	2.21e-16													LOC_Os02g49510	Os.52768.1.S1_at	-2.86448	0.000103	0.000877	-1.9343	0.129	0.267
Chr2	LOC_Os02g49520	30266710	30271913	armadillo/beta-catenin repeat family protein, putative, expressed	-0.178801	7.85e-05	0.000272578													LOC_Os02g49520	Os.50290.1.S1_at	-2.78838	0.000308	0.001054	-2.40906	0.0584	0.267
																				LOC_Os02g49520	OsAffx.21372.1.S1_x_at	-3.41771	0.000252	0.000966	-1.51981	0.232	0.32
																				LOC_Os02g49520	OsAffx.9217.1.S1_x_at	-3.31254	0.00053	0.001446	-2.13903	0.0929	0.267
Chr2	LOC_Os02g49530	30276340	30279327	AGAP000425-PA, putative, expressed	0.12997	1.2e-05	4.91e-05							89.5827	114.953	up 0.025				LOC_Os02g49530	Os.11268.1.S1_at	-2.48133	0.00013	0.000877	-1.93164	0.129	0.267
Chr2	LOC_Os02g49540	30281301	30281664	DEFL73 - Defensin and Defensin-like DEFL family, expressed																LOC_Os02g49540	OsAffx.3011.1.S1_at	-3.91822	0.00913	0.014198	-1.40317	0.27	0.352
Chr2	LOC_Os02g49550	30282358	30284007	zinc finger, C3HC4 type domain containing protein, expressed	0.0971053	0.208417	0.301522													LOC_Os02g49550	OsAffx.3012.1.S1_at	-3.16387	0.000281	0.001011	-2.01506	0.113	0.267
Chr2	LOC_Os02g49555	30290562	30293723	expressed protein	-0.329721	0.00116208	0.00318084													LOC_Os02g49555	Os.50897.1.S1_at	-2.28146	0.000387	0.001188	-1.85952	0.144	0.268
Chr2	LOC_Os02g49560	30295609	30296118	bZIP transcription factor domain containing protein, expressed	-0.189643	0.00880047	0.0198617													LOC_Os02g49560	OsAffx.12566.1.S1_at	-1.06242	0.0331	0.043484	-0.291702	0.819	0.845
Chr2	LOC_Os02g49570	30297164	30306169	OsProtIV1 - Putative Protease IV homologue; Domain 2 is a SPH, expressed	0.33327	5.4e-08	3.35e-07							224.091	116.387	down <0.000				LOC_Os02g49570	Os.14793.1.S1_at	-2.36328	0.000156	0.000877	-1.80221	0.157	0.271
Chr2	LOC_Os02g49580	30308843	30309552	expressed protein																	NA	NA	NA	NA	NA	NA	NA

[truncated: 2 more sheets:  TableS11, TableS12]
